# Supplementary material for: Gene purging and the evolution of Neoave metabolism and longevity
Source: J Biol Chem. 2023 Oct 31;299(12):105409. doi: 10.1016/j.jbc.2023.105409 (PMC10722388; doi:10.1016/j.jbc.2023.105409)
Supplement: Table S1 [file mmc2.xlsx]

## Sheet: KEGG modules
Genes in KEGG module	Genes absent Neoaves	Ratio	Description	module
1526	260	0.170380078636959	Metabolic pathways	KEGG:01100
67	19	0.283582089552239	Glycolysis/Gluconeogenesis	KEGG:00010
47	17	0.361702127659574	Pyruvate metababolism	KEGG:00620
30	6	0.2	TCA cycle	KEGG:00020
134	33	0.246268656716418	Oxphos	KEGG:00190
48	5	0.104166666666667	BCAA degradation	KEGG:00280
75	20	0.266666666666667	AA biosynthesis	KEGG:01230
30	5	0.166666666666667	Pentose-P pathway	KEGG:00030
125	16	0.128	Purine metabolism	KEGG:00230
57	6	0.105263157894737	Fatty acid metabolism	KEGG:01212
18	1	0.0555555555555556	Fatty acid biosynthesis	KEGG:00061
17	2	0.117647058823529	Nitrogen metabolism	KEGG:00910
79	13	0.164556962025316	RNA degradation	KEGG:03018
36	6	0.166666666666667	DNA replication	KEGG:03030
153	15	0.0980392156862745	Ribosome	KEGG:03010
141	13	0.0921985815602837	Ubiquitin proteolysis	KEGG:04120
45	1	0.0222222222222222	HBP nucleotide-sugar	KEGG:00520
50	2	0.04	N-glycan biosyn	KEGG:00510
36	10	0.277777777777778	Mucin O-glycan biosynthesis	KEGG:00512
			signaling
108	33	0.305555555555556	C-type lectin signal	KEGG:04625
108	22	0.203703703703704	Glucagon signal	KEGG:04922
137	24	0.175182481751825	Insulin signal	KEGG:04910
108	19	0.175925925925926	Insulin resistance	KEGG:04931
353	53	0.15014164305949	PI3K signal	KEGG:04151
231	41	0.177489177489178	RAS signal	KEGG:04014
154	13	0.0844155844155844	mTOR pathway	KEGG:04150
102	20	0.196078431372549	NFkB	KEGG:04064
162	29	0.179012345679012	JAK STAT signal	KEGG:04630
103	16	0.155339805825243	T cell Rec signal	KEGG:04660
126	18	0.142857142857143	Cell cycle	KEGG:04110
190	54	0.284210526315789	Chemokine signal	KEGG:04062
96	24	0.25	TGF-b signal	KEGG:04350
62	14	0.225806451612903	Longevity	KEGG:04213
156	32	0.205128205128205	Senescence	KEGG:04218
475	86	0.181052631578947	Neurodegeneration	KEGG:05022
251	41	0.163346613545817	Endocytosis	KEGG:04144
529	79	0.149338374291115	Cancer	KEGG:05200
70	15	0.214285714285714	Carbon metab cancer	KEGG:00230
43	3	0.0697674418604651	Transcription factors	KEGG:03022
191	48	0.25130890052356	Transcriptional misregulation cancer	KEGG:05202
216	33	0.152777777777778	Actin cytoskeleton	KEGG:04810
88	13	0.147727272727273	ECM receptor	KEGG:04512
71	7	0.0985915492957746	adherens junction	KEGG:04520
169	27	0.159763313609467	Protein processing in ER	KEGG:04141
41	10	0.24390243902439	Ferroptosis	KEGG:04216

## Sheet: Neoave - Absence by KEGG module
Canary: 624 absent from a total 3730 non-overlaping genes
KEGG modules	Absent Genes
Metabolic path
KEGG:01100	ADH1B
KEGG:01100	CYP2A6
KEGG:01100	CYP2B6
KEGG:01100	CYP2C19
KEGG:01100	CYP2C9
KEGG:01100	CYP2E1
KEGG:01100	CYP11B2
KEGG:01100	NQO1
KEGG:01100	ALOX15
KEGG:01100	GSTM1
KEGG:01100	GSTP1
KEGG:01100	IDO1
KEGG:01100	NOS3
KEGG:01100	EHMT2
KEGG:01100	CHIT1
KEGG:01100	ADH1C
KEGG:01100	CYP2C8
KEGG:01100	CYP2J2
KEGG:01100	CYP11A1
KEGG:01100	CYP11B1
KEGG:01100	CYP27B1
KEGG:01100	ALDOA
KEGG:01100	SIRT2
KEGG:01100	AKR1B1
KEGG:01100	FMO3
KEGG:01100	ALOX12
KEGG:01100	FUT2
KEGG:01100	ARG1
KEGG:01100	NEU1
KEGG:01100	PKLR
KEGG:01100	PLD2
KEGG:01100	UGT2B7
KEGG:01100	CKM
KEGG:01100	ALAS2
KEGG:01100	FUT1
KEGG:01100	FUT3
KEGG:01100	GCDH
KEGG:01100	GUCY2D
KEGG:01100	HSD17B10
KEGG:01100	ACADVL
KEGG:01100	MT-ATP6
KEGG:01100	NNMT
KEGG:01100	NPR1
KEGG:01100	ACP5
KEGG:01100	UGT1A7
KEGG:01100	UGT1A6
KEGG:01100	SPHK2
KEGG:01100	PTGIS
KEGG:01100	SUV39H1
KEGG:01100	UGT2B17
KEGG:01100	CA1
KEGG:01100	ALDH3A1
KEGG:01100	GYS1
KEGG:01100	IMPDH1
KEGG:01100	MT-CO1
KEGG:01100	MT-CO2
KEGG:01100	MT-ND2
KEGG:01100	MT-ND4
KEGG:01100	MT-ND5
KEGG:01100	PC
KEGG:01100	PDE4A
KEGG:01100	PLCB3
KEGG:01100	PPOX
KEGG:01100	RDH5
KEGG:01100	SDHC
KEGG:01100	SHMT2
KEGG:01100	SULT1E1
KEGG:01100	UGT2B15
KEGG:01100	FKRP
KEGG:01100	TKTL1
KEGG:01100	ALDH1L1
KEGG:01100	ADH4
KEGG:01100	ADH7
KEGG:01100	CS
KEGG:01100	RDH12
KEGG:01100	DGKA
KEGG:01100	ALOX15B
KEGG:01100	AOC1
KEGG:01100	GLS2
KEGG:01100	MT-ND3
KEGG:01100	PLA2G5
KEGG:01100	PNLIP
KEGG:01100	UGT1A10
KEGG:01100	UGT1A8
KEGG:01100	ADCY10
KEGG:01100	SULT2B1
KEGG:01100	DGAT1
KEGG:01100	SETD1A
KEGG:01100	KMT2B
KEGG:01100	EBP
KEGG:01100	ADCY3
KEGG:01100	ALDH1B1
KEGG:01100	FMO2
KEGG:01100	PLD3
KEGG:01100	FUT6
KEGG:01100	B4GALNT1
KEGG:01100	CYP2S1
KEGG:01100	LDHC
KEGG:01100	MT-CYB
KEGG:01100	MT-ND6
KEGG:01100	PCK2
KEGG:01100	UGT1A3
KEGG:01100	PRDM9
KEGG:01100	SETMAR
KEGG:01100	SPR
KEGG:01100	UGT2B4
KEGG:01100	COX17
KEGG:01100	GLYAT
KEGG:01100	PLAAT3
KEGG:01100	CHKB
KEGG:01100	CYP2C18
KEGG:01100	NAGS
KEGG:01100	ALOX12B
KEGG:01100	PLA2G2D
KEGG:01100	GSTM4
KEGG:01100	MT-CO3
KEGG:01100	PLA2G4C
KEGG:01100	CBR3
KEGG:01100	PLOD3
KEGG:01100	ATP4A
KEGG:01100	PDE6A
KEGG:01100	CYP2W1
KEGG:01100	PNPO
KEGG:01100	GBA3
KEGG:01100	BCAT2
KEGG:01100	BLVRB
KEGG:01100	UGT2B10
KEGG:01100	ITPKC
KEGG:01100	GPAA1
KEGG:01100	GRHPR
KEGG:01100	CDIPT
KEGG:01100	DHRS4
KEGG:01100	UGT2A1
KEGG:01100	SDS
KEGG:01100	TREH
KEGG:01100	INMT
KEGG:01100	NUDT16
KEGG:01100	COX6B1
KEGG:01100	COX6C
KEGG:01100	ENO3
KEGG:01100	ALDH3B1
KEGG:01100	QPRT
KEGG:01100	FUT5
KEGG:01100	B3GAT3
KEGG:01100	INPP1
KEGG:01100	MT-ATP8
KEGG:01100	PAFAH1B3
KEGG:01100	PDE1B
KEGG:01100	ATP5MC1
KEGG:01100	PFAS
KEGG:01100	PFKFB1
KEGG:01100	PGAM2
KEGG:01100	ATP6V1G2
KEGG:01100	UGT1A5
KEGG:01100	ENOSF1
KEGG:01100	NAGK
KEGG:01100	NDUFA4L2
KEGG:01100	DCTPP1
KEGG:01100	HSD17B8
KEGG:01100	COLGALT1
KEGG:01100	PIP4K2C
KEGG:01100	COX4I2
KEGG:01100	KMT5C
KEGG:01100	HSD17B6
KEGG:01100	B4GALT3
KEGG:01100	B3GALT4
KEGG:01100	PPT2
KEGG:01100	B3GNT3
KEGG:01100	UGT2B11
KEGG:01100	UQCR11
KEGG:01100	B4GAT1
KEGG:01100	PRDM7
KEGG:01100	SAT2
KEGG:01100	RDH13
KEGG:01100	GGT6
KEGG:01100	PRXL2B
KEGG:01100	A3GALT2
KEGG:01100	COX6A2
KEGG:01100	COX7C
KEGG:01100	COX8A
KEGG:01100	GOT1L1
KEGG:01100	PIP5KL1
KEGG:01100	GPAT2
KEGG:01100	LDHAL6A
KEGG:01100	GALNTL5
KEGG:01100	B3GNT6
KEGG:01100	ADCY4
KEGG:01100	LRTOMT
KEGG:01100	SEPHS2
KEGG:01100	HYAL4
KEGG:01100	TMEM86B
KEGG:01100	GPX6
KEGG:01100	PGLS
KEGG:01100	GALNT8
KEGG:01100	DHDH
KEGG:01100	RIMKLA
KEGG:01100	GPX5
KEGG:01100	DHRS4L2
KEGG:01100	ACSM4
KEGG:01100	IDH3G
KEGG:01100	MOGAT3
KEGG:01100	HDDC3
KEGG:01100	PEDS1
KEGG:01100	PEDS1-UBE2V1
KEGG:01100	LIPT2
KEGG:01100	MT-ND4L
KEGG:01100	NDUFA3
KEGG:01100	NDUFB7
KEGG:01100	GMPR2
KEGG:01100	ATP5MC2
KEGG:01100	PNLIPRP1
KEGG:01100	UGT2B28
KEGG:01100	ALLC
KEGG:01100	UGT2A2
KEGG:01100	CARNS1
KEGG:01100	PLA2G2F
KEGG:01100	URAD
KEGG:01100	NME1-NME2
KEGG:01100	TM7SF2
KEGG:01100	GDPD3
KEGG:01100	THTPA
KEGG:01100	UGT2A3
KEGG:01100	TKTL2
KEGG:01100	MRI1
KEGG:01100	ADO
KEGG:01100	POC1B-GALNT4
KEGG:01100	PNLIPRP3
KEGG:01100	LDHAL6B
KEGG:01100	COX8C
KEGG:01100	ASPDH
KEGG:01100	BCKDHA
KEGG:01100	GCSH
KEGG:01100	GLS
KEGG:01100	GLUD2
KEGG:01100	GPAM
KEGG:01100	GPT
KEGG:01100	GPX4
KEGG:01100	IDH3B
KEGG:01100	OTC
KEGG:01100	PFKM
KEGG:01100	PGK1
KEGG:01100	PNPLA2
KEGG:01100	PTEN
KEGG:01100	TECR
KEGG:01100	PIK3C2B
KEGG:01100	KHK
Glycolysis/Gluconeogenesis
KEGG:00010	ADH1B
KEGG:00010	ADH1C
KEGG:00010	ALDOA
KEGG:00010	PKLR
KEGG:00010	ALDH3A1
KEGG:00010	ADH4
KEGG:00010	ADH7
KEGG:00010	ALDH1B1
KEGG:00010	LDHC
KEGG:00010	PCK2
KEGG:00010	ENO3
KEGG:00010	ALDH3B1
KEGG:00010	PGAM2
KEGG:00010	LDHAL6A
KEGG:00010	LDHAL6B
KEGG:00010	PFKM
KEGG:00010	PGK1
Pyruvate metab
KEGG:00620	ADH1B
KEGG:00620	ADH1C
KEGG:00620	PKLR
KEGG:00620	PC
KEGG:00620	ADH4
KEGG:00620	ADH7
KEGG:00620	ALDH1B1
KEGG:00620	LDHC
KEGG:00620	PCK2
KEGG:00620	GRHPR
KEGG:00620	LDHAL6A
KEGG:00620	LDHAL6B
TCA cycle
KEGG:00020	PC
KEGG:00020	SDHC
KEGG:00020	CS
KEGG:00020	PCK2
KEGG:00020	IDH3G
KEGG:00020	IDH3B
Oxphos
KEGG:00190	MT-ATP6
KEGG:00190	MT-CO1
KEGG:00190	MT-CO2
KEGG:00190	MT-ND2
KEGG:00190	MT-ND4
KEGG:00190	MT-ND5
KEGG:00190	SDHC
KEGG:00190	MT-ND3
KEGG:00190	MT-CYB
KEGG:00190	MT-ND6
KEGG:00190	COX17
KEGG:00190	MT-CO3
KEGG:00190	ATP4A
KEGG:00190	COX6B1
KEGG:00190	COX6C
KEGG:00190	MT-ATP8
KEGG:00190	ATP5MC1
KEGG:00190	ATP6V1G2
KEGG:00190	NDUFA4L2
KEGG:00190	COX4I2
KEGG:00190	UQCR11
KEGG:00190	COX6A2
KEGG:00190	COX7C
KEGG:00190	COX8A
KEGG:00190	MT-ND4L
KEGG:00190	NDUFA3
KEGG:00190	NDUFB7
KEGG:00190	ATP5MC2
KEGG:00190	COX8C
BCAA degradation
KEGG:00280	HSD17B10
KEGG:00280	ALDH1B1
KEGG:00280	BCAT2
KEGG:00280	BCKDHA
AA biosynthesis
KEGG:01230	ALDOA
KEGG:01230	ARG1
KEGG:01230	PKLR
KEGG:01230	PC
KEGG:01230	SHMT2
KEGG:01230	TKTL1
KEGG:01230	CS
KEGG:01230	NAGS
KEGG:01230	BCAT2
KEGG:01230	SDS
KEGG:01230	ENO3
KEGG:01230	PGAM2
KEGG:01230	GOT1L1
KEGG:01230	IDH3G
KEGG:01230	TKTL2
KEGG:01230	GPT
KEGG:01230	IDH3B
KEGG:01230	OTC
KEGG:01230	PFKM
KEGG:01230	PGK1
Pentose-P path
KEGG:00030	ALDOA
KEGG:00030	TKTL1
KEGG:00030	PGLS
KEGG:00030	TKTL2
KEGG:00030	PFKM
Purine metab
KEGG:00230	GUCY2D
KEGG:00230	NPR1
KEGG:00230	IMPDH1
KEGG:00230	PDE4A
KEGG:00230	ADCY10
KEGG:00230	ADCY3
KEGG:00230	PDE6A
KEGG:00230	NUDT16
KEGG:00230	PDE1B
KEGG:00230	PFAS
KEGG:00230	ADCY4
KEGG:00230	HDDC3
KEGG:00230	GMPR2
KEGG:00230	ALLC
KEGG:00230	URAD
KEGG:00230	NME1-NME2
Fatty acid biosyn
KEGG:01212	ACADVL
KEGG:01212	CPT1B
KEGG:01212	CPT1C
KEGG:01212	HSD17B8
KEGG:01212	PPT2
KEGG:01212	TECR
Fatty acid biosyn
KEGG:00061	HSD17B8
Nitrogen metab
KEGG:00910	CA1
KEGG:00910	CA3
KEGG:00910	GLUD1
KEGG:00910	GLUD2
RNA degradation
KEGG:03018	BTG3
KEGG:03018	SKIV2L
KEGG:03018	CNOT3
KEGG:03018	EXOSC4
KEGG:03018	EXOSC5
KEGG:03018	NUDT16
KEGG:03018	ENO3
KEGG:03018	PABPC4L
KEGG:03018	PABPC5
KEGG:03018	PABPC1L2A
KEGG:03018	PABPC1L2B
KEGG:03018	PFKM
Dna replication
KEGG:03030	MCM7
KEGG:03030	LIG1
KEGG:03030	RNASEH2A
KEGG:03030	POLA2
KEGG:03030	RNASEH2C
KEGG:03030	RPA4
Ribosome
KEGG:03010	RPL10
KEGG:03010	RPL13A
KEGG:03010	RPL18
KEGG:03010	RPL26
KEGG:03010	RPS18
KEGG:03010	FAU
KEGG:03010	RPL17
KEGG:03010	MRPL10
KEGG:03010	MRPS16
KEGG:03010	MRPL4
KEGG:03010	RPL41
KEGG:03010	MRPL11
KEGG:03010	RPL10L
KEGG:03010	MRPL36
KEGG:03010	RPL36A-HNRNPH2
Ubiquitin proteolysis
KEGG:04120	PML
KEGG:04120	KEAP1
KEGG:04120	HUWE1
KEGG:04120	PIAS3
KEGG:04120	ELOB
KEGG:04120	SAE1
KEGG:04120	UBE2M
KEGG:04120	CUL7
KEGG:04120	CBLC
KEGG:04120	UBE2U
KEGG:04120	UBE2NL
KEGG:04120	UBE2D4
HBP nucleotide-sugar
KEGG:00520	CHIT1
KEGG:00520	CYB5R3
KEGG:00520	CYB5R1
KEGG:00520	NAGK
N-glycan biosyn
KEGG:00510	B4GALT3
Mucin O-glycan biosyn
KEGG:00512	B3GNT3
KEGG:00512	GALNTL5
KEGG:00512	B3GNT6
KEGG:00512	GALNT8
KEGG:00512	POC1B-GALNT4
C-type lectin signal
KEGG:04625	NLRP3
KEGG:04625	AKT2
KEGG:04625	IL2
KEGG:04625	IL12A
KEGG:04625	IL23A
KEGG:04625	MAPK3
KEGG:04625	TNF
KEGG:04625	IKBKG
KEGG:04625	PYCARD
KEGG:04625	CCL17
KEGG:04625	CCL22
KEGG:04625	STAT2
KEGG:04625	EGR2
KEGG:04625	BCL3
KEGG:04625	CALM3
KEGG:04625	IRF9
KEGG:04625	FCER1G
KEGG:04625	NFATC4
KEGG:04625	RRAS
KEGG:04625	CALML5
KEGG:04625	CALML6
KEGG:04625	CLEC4D
KEGG:04625	PPP3R2
KEGG:04625	BCL10
KEGG:04625	CASP1
KEGG:04625	HRAS
Glucagon signal
KEGG:04922	AKT2
KEGG:04922	PRKACA
KEGG:04922	CALM3
KEGG:04922	GYS1
KEGG:04922	PLCB3
KEGG:04922	CPT1B
KEGG:04922	CRTC2
KEGG:04922	LDHC
KEGG:04922	PCK2
KEGG:04922	CPT1C
KEGG:04922	CALML5
KEGG:04922	PHKG2
KEGG:04922	PFKFB1
KEGG:04922	PGAM2
KEGG:04922	LDHAL6A
KEGG:04922	CALML6
KEGG:04922	PPP3R2
KEGG:04922	LDHAL6B
KEGG:04922	FOXO1
KEGG:04922	PFKM
KEGG:04922	PRKACB
Insulin signal
KEGG:04910	AKT2
KEGG:04910	PRKACA
KEGG:04910	MAPK3
KEGG:04910	ELK1
KEGG:04910	PKLR
KEGG:04910	BAD
KEGG:04910	SLC2A4
KEGG:04910	CALM3
KEGG:04910	GYS1
KEGG:04910	ARAF
KEGG:04910	PCK2
KEGG:04910	TRIP10
KEGG:04910	CALML5
KEGG:04910	PHKG2
KEGG:04910	CALML6
KEGG:04910	PPP1R3F
KEGG:04910	PPP1R3E
KEGG:04910	FOXO1
KEGG:04910	HRAS
KEGG:04910	LIPE
KEGG:04910	PRKACB
KEGG:04910	RPS6KB2
KEGG:04910	SREBF1
Insulin resistance
KEGG:04931	AKT2
KEGG:04931	NOS3
KEGG:04931	TNF
KEGG:04931	TRIB3
KEGG:04931	SLC2A4
KEGG:04931	NR1H2
KEGG:04931	GYS1
KEGG:04931	CPT1B
KEGG:04931	CRTC2
KEGG:04931	PCK2
KEGG:04931	SLC27A2
KEGG:04931	SLC27A1
KEGG:04931	SLC27A3
KEGG:04931	PPP1R3E
KEGG:04931	FOXO1
KEGG:04931	PTEN
KEGG:04931	RPS6KB2
KEGG:04931	SREBF1
PI3K signal
KEGG:04151	CDK4
KEGG:04151	COL1A1
KEGG:04151	COL2A1
KEGG:04151	EPO
KEGG:04151	EPOR
KEGG:04151	ERBB3
KEGG:04151	AKT2
KEGG:04151	FGF21
KEGG:04151	IL2
KEGG:04151	IL4
KEGG:04151	ITGA5
KEGG:04151	NOS3
KEGG:04151	MAPK3
KEGG:04151	TP53
KEGG:04151	IKBKG
KEGG:04151	IL3
KEGG:04151	JAK3
KEGG:04151	OSM
KEGG:04151	BAD
KEGG:04151	TGFA
KEGG:04151	CD19
KEGG:04151	CHRM1
KEGG:04151	EFNA1
KEGG:04151	FLT3LG
KEGG:04151	GYS1
KEGG:04151	ITGA7
KEGG:04151	ITGB7
KEGG:04151	TNXB
KEGG:04151	CRTC2
KEGG:04151	NTF4
KEGG:04151	PPP2R1B
KEGG:04151	VEGFB
KEGG:04151	GNB2
KEGG:04151	PCK2
KEGG:04151	THEM4
KEGG:04151	ATF6B
KEGG:04151	EFNA3
KEGG:04151	EFNA4
KEGG:04151	GNG3
KEGG:04151	GNGT1
KEGG:04151	GNGT2
KEGG:04151	PPP2R5B
KEGG:04151	TNN
KEGG:04151	ITGA10
KEGG:04151	FGF17
KEGG:04151	COL6A6
KEGG:04151	GNG8
KEGG:04151	CDK2
KEGG:04151	CDKN1A
KEGG:04151	HRAS
KEGG:04151	PTEN
KEGG:04151	RPS6KB2
RAS signal
KEGG:04014	AKT2
KEGG:04014	FGF21
KEGG:04014	PRKACA
KEGG:04014	MAPK3
KEGG:04014	IKBKG
KEGG:04014	ELK1
KEGG:04014	PLD2
KEGG:04014	BAD
KEGG:04014	TGFA
KEGG:04014	LAT
KEGG:04014	CALM3
KEGG:04014	EFNA1
KEGG:04014	FLT3LG
KEGG:04014	NTF4
KEGG:04014	PLA2G5
KEGG:04014	RRAS
KEGG:04014	VEGFB
KEGG:04014	SYNGAP1
KEGG:04014	GNB2
KEGG:04014	RASGRP2
KEGG:04014	PLAAT3
KEGG:04014	PLA2G2D
KEGG:04014	PLA2G4C
KEGG:04014	RIN1
KEGG:04014	CALML5
KEGG:04014	RAB5B
KEGG:04014	EFNA3
KEGG:04014	EFNA4
KEGG:04014	GNG3
KEGG:04014	GNGT1
KEGG:04014	GNGT2
KEGG:04014	FGF17
KEGG:04014	RASGRP4
KEGG:04014	CALML6
KEGG:04014	RGL2
KEGG:04014	PLA2G2F
KEGG:04014	RASAL3
KEGG:04014	GNG8
KEGG:04014	HRAS
KEGG:04014	PRKACB
mTOR
KEGG:04150	AKT2
KEGG:04150	MAPK3
KEGG:04150	TNF
KEGG:04150	SLC3A2
KEGG:04150	DVL2
KEGG:04150	WNT10B
KEGG:04150	AKT1S1
KEGG:04150	ATP6V1G2
KEGG:04150	LAMTOR4
KEGG:04150	HRAS
KEGG:04150	PTEN
KEGG:04150	RPS6KB2
KEGG:04150	SLC7A5
NFkB
KEGG:04064	CXCL1
KEGG:04064	ICAM1
KEGG:04064	LTA
KEGG:04064	TNF
KEGG:04064	IKBKG
KEGG:04064	CSNK2B
KEGG:04064	GADD45A
KEGG:04064	IRAK1
KEGG:04064	CCL21
KEGG:04064	LAT
KEGG:04064	CXCL2
KEGG:04064	LBP
KEGG:04064	LTBR
KEGG:04064	CCL19
KEGG:04064	TNFSF14
KEGG:04064	CARD14
KEGG:04064	CXCL3
KEGG:04064	LTB
KEGG:04064	CCL13
KEGG:04064	BCL10
JAK STAT signal
KEGG:04630	CSF2
KEGG:04630	IL23R
KEGG:04630	EPO
KEGG:04630	EPOR
KEGG:04630	AKT2
KEGG:04630	IFNL3
KEGG:04630	IL2
KEGG:04630	IL4
KEGG:04630	IL12A
KEGG:04630	IL13
KEGG:04630	LEP
KEGG:04630	IL23A
KEGG:04630	IL21
KEGG:04630	TSLP
KEGG:04630	IL24
KEGG:04630	IFNL1
KEGG:04630	IL3
KEGG:04630	IL5
KEGG:04630	IL11
KEGG:04630	JAK3
KEGG:04630	OSM
KEGG:04630	STAT2
KEGG:04630	PIAS3
KEGG:04630	IRF9
KEGG:04630	IL20
KEGG:04630	CTF1
KEGG:04630	IFNL2
KEGG:04630	CDKN1A
KEGG:04630	HRAS
T cell Rec signal
KEGG:04660	CDK4
KEGG:04660	CSF2
KEGG:04660	AKT2
KEGG:04660	IL2
KEGG:04660	IL4
KEGG:04660	MAPK3
KEGG:04660	TNF
KEGG:04660	IKBKG
KEGG:04660	IL5
KEGG:04660	NCK1
KEGG:04660	LAT
KEGG:04660	MAP2K7
KEGG:04660	NFKBIB
KEGG:04660	PPP3R2
KEGG:04660	BCL10
KEGG:04660	HRAS
Cell cycle
KEGG:04110	CDK4
KEGG:04110	CDKN2A
KEGG:04110	CDKN2B
KEGG:04110	TGFB1
KEGG:04110	TP53
KEGG:04110	CCNB1
KEGG:04110	GADD45A
KEGG:04110	SFN
KEGG:04110	MCM7
KEGG:04110	SMC1A
KEGG:04110	CDC25C
KEGG:04110	CDC25B
KEGG:04110	CDKN2D
KEGG:04110	PKMYT1
KEGG:04110	CDK2
KEGG:04110	CDKN1A
KEGG:04110	CDKN1C
KEGG:04110	RB1
Chemokine signal
KEGG:04062	AKT2
KEGG:04062	CXCR3
KEGG:04062	CXCL1
KEGG:04062	CXCL10
KEGG:04062	ARRB2
KEGG:04062	PF4
KEGG:04062	PRKACA
KEGG:04062	MAPK3
KEGG:04062	CCL2
KEGG:04062	CCL5
KEGG:04062	WAS
KEGG:04062	IKBKG
KEGG:04062	GSK3A
KEGG:04062	JAK3
KEGG:04062	CXCL9
KEGG:04062	BAD
KEGG:04062	CXCL16
KEGG:04062	CCL11
KEGG:04062	CCL17
KEGG:04062	CCL21
KEGG:04062	CCL22
KEGG:04062	CXCL5
KEGG:04062	STAT2
KEGG:04062	CCL26
KEGG:04062	CXCR6
KEGG:04062	CXCL2
KEGG:04062	CCL19
KEGG:04062	CXCL11
KEGG:04062	PLCB3
KEGG:04062	CCL7
KEGG:04062	XCL1
KEGG:04062	NFKBIB
KEGG:04062	CCL1
KEGG:04062	CCL8
KEGG:04062	CCL24
KEGG:04062	CXCL6
KEGG:04062	CCL27
KEGG:04062	ADCY3
KEGG:04062	GNB2
KEGG:04062	CXCL3
KEGG:04062	CCL13
KEGG:04062	CCL16
KEGG:04062	CCL25
KEGG:04062	RASGRP2
KEGG:04062	GNG3
KEGG:04062	GNGT1
KEGG:04062	GNGT2
KEGG:04062	ADCY4
KEGG:04062	GNG8
KEGG:04062	HRAS
KEGG:04062	PRKACB
TGF-b signal
KEGG:04350	CDKN2B
KEGG:04350	MAPK3
KEGG:04350	HAMP
KEGG:04350	TGFB1
KEGG:04350	TNF
KEGG:04350	NODAL
KEGG:04350	AMHR2
KEGG:04350	PPP2R1B
KEGG:04350	INHBE
KEGG:04350	RPS6KB2
Longevity
KEGG:04213	AKT2
KEGG:04213	HSPA1A
KEGG:04213	PRKACA
KEGG:04213	HSPA1B
KEGG:04213	HSPA1L
KEGG:04213	AKT1S1
KEGG:04213	ADCY3
KEGG:04213	ADCY4
KEGG:04213	FOXO1
KEGG:04213	HRAS
KEGG:04213	PRKACB
KEGG:04213	RPS6KB2
Senescence
KEGG:04218	CDK4
KEGG:04218	CDKN2A
KEGG:04218	CDKN2B
KEGG:04218	AKT2
KEGG:04218	HLA-A
KEGG:04218	HLA-B
KEGG:04218	HLA-C
KEGG:04218	HLA-E
KEGG:04218	HLA-G
KEGG:04218	IL1A
KEGG:04218	SERPINE1
KEGG:04218	MAPK3
KEGG:04218	TGFB1
KEGG:04218	TP53
KEGG:04218	CCNB1
KEGG:04218	GADD45A
KEGG:04218	HLA-F
KEGG:04218	KIR2DL4
KEGG:04218	CALM3
KEGG:04218	NFATC4
KEGG:04218	RRAS
KEGG:04218	CALML5
KEGG:04218	SLC25A31
KEGG:04218	CALML6
KEGG:04218	PPP3R2
KEGG:04218	LIN37
KEGG:04218	CDK2
KEGG:04218	CDKN1A
KEGG:04218	FOXO1
KEGG:04218	HRAS
KEGG:04218	PTEN
KEGG:04218	RB1
Neurodegeneration
KEGG:05022	CDK5
KEGG:05022	DAXX
KEGG:05022	DDIT3
KEGG:05022	AGER
KEGG:05022	FUS
KEGG:05022	IL1A
KEGG:05022	MAPK3
KEGG:05022	RYR1
KEGG:05022	SLC6A3
KEGG:05022	TNF
KEGG:05022	CSNK2B
KEGG:05022	DLG4
KEGG:05022	BAD
KEGG:05022	TUBB4A
KEGG:05022	CHRM1
KEGG:05022	DVL2
KEGG:05022	HSD17B10
KEGG:05022	MT-ATP6
KEGG:05022	MAP2K7
KEGG:05022	TUBA4A
KEGG:05022	CALM3
KEGG:05022	KIF5A
KEGG:05022	MT-CO1
KEGG:05022	MT-CO2
KEGG:05022	MT-ND2
KEGG:05022	MT-ND4
KEGG:05022	MT-ND5
KEGG:05022	ATP2A1
KEGG:05022	PLCB3
KEGG:05022	PSMC4
KEGG:05022	SDHC
KEGG:05022	CACNA1F
KEGG:05022	GRIN2D
KEGG:05022	ARAF
KEGG:05022	MT-ND3
KEGG:05022	WNT10B
KEGG:05022	MT-CYB
KEGG:05022	MT-ND6
KEGG:05022	TUBA1C
KEGG:05022	FRAT1
KEGG:05022	ATXN2L
KEGG:05022	TUBB8
KEGG:05022	MAP3K10
KEGG:05022	MT-CO3
KEGG:05022	CCS
KEGG:05022	ACTR1B
KEGG:05022	CALML5
KEGG:05022	DNAH11
KEGG:05022	COX6B1
KEGG:05022	COX6C
KEGG:05022	ATG2A
KEGG:05022	MT-ATP8
KEGG:05022	ATP5MC1
KEGG:05022	NDUFA4L2
KEGG:05022	KLC2
KEGG:05022	SLC25A31
KEGG:05022	COX4I2
KEGG:05022	UQCR11
KEGG:05022	CSNK1A1L
KEGG:05022	DNAH14
KEGG:05022	COX6A2
KEGG:05022	COX7C
KEGG:05022	COX8A
KEGG:05022	PSMA8
KEGG:05022	DNAH2
KEGG:05022	CALML6
KEGG:05022	DNAH6
KEGG:05022	FRAT2
KEGG:05022	GPX6
KEGG:05022	GPX5
KEGG:05022	MT-ND4L
KEGG:05022	NDUFA3
KEGG:05022	NDUFB7
KEGG:05022	ATP5MC2
KEGG:05022	PPP3R2
KEGG:05022	DNAH7
KEGG:05022	TOMM40L
KEGG:05022	COX8C
KEGG:05022	HRAS
KEGG:05022	MAPT
Endocytosis
KEGG:04144	HLA-A
KEGG:04144	HLA-B
KEGG:04144	HLA-C
KEGG:04144	HLA-E
KEGG:04144	HLA-G
KEGG:04144	HSPA1A
KEGG:04144	LDLR
KEGG:04144	ARRB2
KEGG:04144	PML
KEGG:04144	DNM2
KEGG:04144	HSPA1B
KEGG:04144	PLD2
KEGG:04144	HLA-F
KEGG:04144	HSPA1L
KEGG:04144	EHD1
KEGG:04144	KIF5A
KEGG:04144	RNF41
KEGG:04144	CYTH2
KEGG:04144	AGAP2
KEGG:04144	IQSEC2
KEGG:04144	EPN1
KEGG:04144	EHD2
KEGG:04144	CBLC
KEGG:04144	CHMP2A
KEGG:04144	ARF5
KEGG:04144	RAB5B
KEGG:04144	SNF8
KEGG:04144	CHMP4A
KEGG:04144	AGAP4
KEGG:04144	PIP5KL1
KEGG:04144	ACAP1
KEGG:04144	PSD4
KEGG:04144	SNX32
KEGG:04144	MVB12A
KEGG:04144	CAPZA3
KEGG:04144	AGAP6
KEGG:04144	AGAP9
KEGG:04144	HRAS
Cancer
KEGG:05200	CDK4
KEGG:05200	CDKN2A
KEGG:05200	CDKN2B
KEGG:05200	IL23R
KEGG:05200	NQO1
KEGG:05200	EPO
KEGG:05200	EPOR
KEGG:05200	AKT2
KEGG:05200	FGF21
KEGG:05200	GLI1
KEGG:05200	GSTM1
KEGG:05200	GSTP1
KEGG:05200	KLK3
KEGG:05200	IL2
KEGG:05200	IL4
KEGG:05200	IL12A
KEGG:05200	IL13
KEGG:05200	NOTCH3
KEGG:05200	IL23A
KEGG:05200	PML
KEGG:05200	PRKACA
KEGG:05200	MAPK3
KEGG:05200	TGFB1
KEGG:05200	TP53
KEGG:05200	IKBKG
KEGG:05200	KEAP1
KEGG:05200	DCC
KEGG:05200	GADD45A
KEGG:05200	ELK1
KEGG:05200	BBC3
KEGG:05200	IL3
KEGG:05200	IL5
KEGG:05200	JAK3
KEGG:05200	NOTCH4
KEGG:05200	PLD2
KEGG:05200	BAD
KEGG:05200	STAT2
KEGG:05200	TGFA
KEGG:05200	PAX8
KEGG:05200	EGLN2
KEGG:05200	CKS1B
KEGG:05200	DVL2
KEGG:05200	ELOB
KEGG:05200	CALM3
KEGG:05200	FLT3LG
KEGG:05200	PLCB3
KEGG:05200	ARAF
KEGG:05200	RXRB
KEGG:05200	VEGFB
KEGG:05200	WNT10B
KEGG:05200	ARHGEF1
KEGG:05200	ARHGEF11
KEGG:05200	DLL3
KEGG:05200	ADCY3
KEGG:05200	GNB2
KEGG:05200	FRAT1
KEGG:05200	RASGRP2
KEGG:05200	GSTM4
KEGG:05200	CALML5
KEGG:05200	GNG3
KEGG:05200	GNGT1
KEGG:05200	GNGT2
KEGG:05200	HES5
KEGG:05200	FGF17
KEGG:05200	RASGRP4
KEGG:05200	CALML6
KEGG:05200	ADCY4
KEGG:05200	FRAT2
KEGG:05200	GNG8
KEGG:05200	CDK2
KEGG:05200	CDKN1A
KEGG:05200	FOXO1
KEGG:05200	HRAS
KEGG:05200	PRKACB
KEGG:05200	PTEN
KEGG:05200	RB1
KEGG:05200	RPS6KB2
Carbon metab cancer
KEGG:00230	GUCY2D
KEGG:00230	NPR1
KEGG:00230	IMPDH1
KEGG:00230	PDE4A
KEGG:00230	ADCY10
KEGG:00230	ADCY3
KEGG:00230	PDE6A
KEGG:00230	NUDT16
KEGG:00230	PDE1B
KEGG:00230	PFAS
KEGG:00230	ADCY4
KEGG:00230	HDDC3
KEGG:00230	GMPR2
KEGG:00230	ALLC
KEGG:00230	URAD
KEGG:00230	NME1-NME2
Transcription factors
KEGG:03022	ERCC2
KEGG:03022	GTF2F1
Transcriptional misregulation cancer
KEGG:05202	CSF2
KEGG:05202	DDIT3
KEGG:05202	ELANE
KEGG:05202	FUS
KEGG:05202	ITGAM
KEGG:05202	MEN1
KEGG:05202	MMP3
KEGG:05202	MPO
KEGG:05202	PML
KEGG:05202	TP53
KEGG:05202	GADD45A
KEGG:05202	DEFA1
KEGG:05202	FCGR1A
KEGG:05202	H3-3A
KEGG:05202	IL3
KEGG:05202	TFE3
KEGG:05202	PAX8
KEGG:05202	H3C1
KEGG:05202	H3C14
KEGG:05202	DEFA5
KEGG:05202	NUPR1
KEGG:05202	CEBPE
KEGG:05202	ITGB7
KEGG:05202	DEFA3
KEGG:05202	RXRB
KEGG:05202	H3C2
KEGG:05202	H3-3B
KEGG:05202	H3C15
KEGG:05202	SSX1
KEGG:05202	SSX2
KEGG:05202	DEFA6
KEGG:05202	LYL1
KEGG:05202	H3C4
KEGG:05202	H3C3
KEGG:05202	H3C6
KEGG:05202	H3C11
KEGG:05202	H3C7
KEGG:05202	DEFA4
KEGG:05202	DEFA1B
KEGG:05202	H3C8
KEGG:05202	H3C12
KEGG:05202	H3C10
KEGG:05202	H3C13
KEGG:05202	SSX2B
KEGG:05202	BAIAP3
KEGG:05202	CDKN1A
KEGG:05202	FOXO1
Actin cytoskeleton
KEGG:04810	CFL1
KEGG:04810	FGF21
KEGG:04810	ITGA5
KEGG:04810	ITGAM
KEGG:04810	MAPK3
KEGG:04810	ITGAL
KEGG:04810	ACTG1
KEGG:04810	ACTN4
KEGG:04810	CHRM1
KEGG:04810	DIAPH1
KEGG:04810	ITGAX
KEGG:04810	ITGA7
KEGG:04810	ITGAE
KEGG:04810	ITGB7
KEGG:04810	ARAF
KEGG:04810	RRAS
KEGG:04810	MYH14
KEGG:04810	ARHGEF1
KEGG:04810	MYL12B
KEGG:04810	ITGAD
KEGG:04810	PPP1R12C
KEGG:04810	PIP4K2C
KEGG:04810	ITGA10
KEGG:04810	FGF17
KEGG:04810	MYLPF
KEGG:04810	NCKAP1L
KEGG:04810	PFN3
KEGG:04810	PFN4
KEGG:04810	MYL5
KEGG:04810	MYL7
KEGG:04810	HRAS
ECM receptor
KEGG:04512	COL1A1
KEGG:04512	COL2A1
KEGG:04512	ITGA5
KEGG:04512	GP6
KEGG:04512	DSPP
KEGG:04512	DMP1
KEGG:04512	ITGA7
KEGG:04512	ITGB7
KEGG:04512	TNXB
KEGG:04512	TNN
KEGG:04512	ITGA10
KEGG:04512	COL6A6
Adherens junction
KEGG:04520	MAPK3
KEGG:04520	WAS
KEGG:04520	CSNK2B
KEGG:04520	ACTG1
KEGG:04520	ACTN4
KEGG:04520	NECTIN2
KEGG:04520	NECTIN4
Protein processing in ER
KEGG:04141	DDIT3
KEGG:04141	HSPA1A
KEGG:04141	HSPA1B
KEGG:04141	UBQLN2
KEGG:04141	HSPA1L
KEGG:04141	DNAJB1
KEGG:04141	MAP2K7
KEGG:04141	RAD23A
KEGG:04141	PRKCSH
KEGG:04141	OS9
KEGG:04141	HSPBP1
KEGG:04141	RNF5
KEGG:04141	SSR4
KEGG:04141	ATF6B
KEGG:04141	FBXO6
KEGG:04141	UBXN1
KEGG:04141	UBQLN3
KEGG:04141	UBE2D4
KEGG:04141	LMAN1L
KEGG:04141	UBXN8
KEGG:04141	SEL1L2
Ferroptosis
KEGG:04216	ALOX15
KEGG:04216	TP53
KEGG:04216	FTL
KEGG:04216	PCBP1
KEGG:04216	SLC3A2
KEGG:04216	SLC11A2
KEGG:04216	SAT2
KEGG:04216	GPX4

## Sheet: Neoave -624 nonredundent list
624 absent of 3730 genes in canary
A3GALT2
ACADVL
ACAP1
ACP5
ACSM4
ACTG1
ACTN4
ACTR1B
ADCY10
ADCY3
ADCY4
ADH1B
ADH1C
ADH4
ADH7
ADO
AGAP2
AGAP4
AGAP6
AGAP9
AGER
AKR1B1
AKT1S1
AKT2
ALAS2
ALDH1B1
ALDH1L1
ALDH3A1
ALDH3B1
ALDOA
ALLC
ALOX12
ALOX12B
ALOX15
ALOX15B
AMHR2
AOC1
ARAF
ARF5
ARG1
ARHGEF1
ARHGEF11
ARRB2
ASPDH
ATF6B
ATG2A
ATP2A1
ATP4A
ATP5MC1
ATP5MC2
ATP6V1G2
ATXN2L
B3GALT4
B3GAT3
B3GNT3
B3GNT6
B4GALNT1
B4GALT3
B4GAT1
BAD
BAIAP3
BBC3
BCAT2
BCKDHA
BCL10
BCL3
BLVRB
BTG3
CA1
CACNA1F
CALM3
CALML5
CALML6
CAPZA3
CARD14
CARNS1
CASP1
CBLC
CBR3
CCL1
CCL11
CCL13
CCL16
CCL17
CCL19
CCL2
CCL21
CCL22
CCL24
CCL25
CCL26
CCL27
CCL5
CCL7
CCL8
CCNB1
CCS
CD19
CDC25B
CDC25C
CDIPT
CDK2
CDK4
CDK5
CDKN1A
CDKN1C
CDKN2A
CDKN2B
CDKN2D
CEBPE
CFL1
CHIT1
CHKB
CHMP2A
CHMP4A
CHRM1
CKM
CKS1B
CLEC4D
CNOT3
COL1A1
COL2A1
COL6A6
COLGALT1
COX17
COX4I2
COX6A2
COX6B1
COX6C
COX7C
COX8A
COX8C
CPT1B
CPT1C
CRTC2
CS
CSF2
CSNK1A1L
CSNK2B
CTF1
CUL7
CXCL1
CXCL10
CXCL11
CXCL16
CXCL2
CXCL3
CXCL5
CXCL6
CXCL9
CXCR3
CXCR6
CYB5R1
CYB5R3
CYP11A1
CYP11B1
CYP11B2
CYP27B1
CYP2A6
CYP2B6
CYP2C18
CYP2C19
CYP2C8
CYP2C9
CYP2E1
CYP2J2
CYP2S1
CYP2W1
CYTH2
DAXX
DCC
DCTPP1
DDIT3
DEFA1
DEFA1B
DEFA3
DEFA4
DEFA5
DEFA6
DGAT1
DGKA
DHDH
DHRS4
DHRS4L2
DIAPH1
DLG4
DLL3
DMP1
DNAH11
DNAH14
DNAH2
DNAH6
DNAH7
DNAJB1
DNM2
DSPP
DVL2
EBP
EFNA1
EFNA3
EFNA4
EGLN2
EGR2
EHD1
EHD2
EHMT2
ELANE
ELK1
ELOB
ENO3
ENOSF1
EPN1
EPO
EPOR
ERBB3
ERCC2
EXOSC4
EXOSC5
FAU
FBXO6
FCER1G
FCGR1A
FGF17
FGF21
FKRP
FLT3LG
FMO2
FMO3
FOXO1
FRAT1
FRAT2
FTL
FUS
FUT1
FUT2
FUT3
FUT5
FUT6
GADD45A
GALNT8
GALNTL5
GBA3
GCDH
GCSH
GDPD3
GGT6
GLI1
GLS
GLS2
GLUD2
GLYAT
GMPR2
GNB2
GNG3
GNG8
GNGT1
GNGT2
GOT1L1
GP6
GPAA1
GPAM
GPAT2
GPT
GPX4
GPX5
GPX6
GRHPR
GRIN2D
GSK3A
GSTM1
GSTM4
GSTP1
GTF2F1
GUCY2D
GYS1
H3-3A
H3-3B
H3C1
H3C10
H3C11
H3C12
H3C13
H3C14
H3C15
H3C2
H3C3
H3C4
H3C6
H3C7
H3C8
HAMP
HDDC3
HES5
HLA-A
HLA-B
HLA-C
HLA-E
HLA-F
HLA-G
HRAS
HSD17B10
HSD17B6
HSD17B8
HSPA1A
HSPA1B
HSPA1L
HSPBP1
HUWE1
HYAL4
ICAM1
IDH3B
IDH3G
IDO1
IFNL1
IFNL2
IFNL3
IKBKG
IL11
IL12A
IL13
IL1A
IL2
IL20
IL21
IL23A
IL23R
IL24
IL3
IL4
IL5
IMPDH1
INHBE
INMT
INPP1
IQSEC2
IRAK1
IRF9
ITGA10
ITGA5
ITGA7
ITGAD
ITGAE
ITGAL
ITGAM
ITGAX
ITGB7
ITPKC
JAK3
KEAP1
KHK
KIF5A
KIR2DL4
KLC2
KLK3
KMT2B
KMT5C
LAMTOR4
LAT
LBP
LDHAL6A
LDHAL6B
LDHC
LDLR
LEP
LIG1
LIN37
LIPE
LIPT2
LMAN1L
LRTOMT
LTA
LTB
LTBR
LYL1
MAP2K7
MAP3K10
MAPK3
MAPT
MCM7
MEN1
MMP3
MOGAT3
MPO
MRI1
MRPL10
MRPL11
MRPL36
MRPL4
MRPS16
MT-ATP6
MT-ATP8
MT-CO1
MT-CO2
MT-CO3
MT-CYB
MT-ND2
MT-ND3
MT-ND4
MT-ND4L
MT-ND5
MT-ND6
MVB12A
MYH14
MYL12B
MYL5
MYL7
MYLPF
NAGK
NAGS
NCK1
NCKAP1L
NDUFA3
NDUFA4L2
NDUFB7
NECTIN2
NECTIN4
NEU1
NFATC4
NFKBIB
NLRP3
NME1-NME2
NNMT
NODAL
NOS3
NOTCH3
NOTCH4
NPR1
NQO1
NR1H2
NTF4
NUDT16
NUPR1
OS9
OSM
OTC
PABPC1L2A
PABPC1L2B
PABPC4L
PABPC5
PAFAH1B3
PAX8
PC
PCBP1
PCK2
PDE1B
PDE4A
PDE6A
PEDS1
PEDS1-UBE2V1
PF4
PFAS
PFKFB1
PFKM
PFN3
PFN4
PGAM2
PGK1
PGLS
PHKG2
PIAS3
PIK3C2B
PIP4K2C
PIP5KL1
PKLR
PKMYT1
PLA2G2D
PLA2G2F
PLA2G4C
PLA2G5
PLAAT3
PLCB3
PLD2
PLD3
PLOD3
PML
PNLIP
PNLIPRP1
PNLIPRP3
PNPLA2
PNPO
POC1B-GALNT4
POLA2
PPOX
PPP1R12C
PPP1R3E
PPP1R3F
PPP2R1B
PPP2R5B
PPP3R2
PPT2
PRDM7
PRDM9
PRKACA
PRKACB
PRKCSH
PRXL2B
PSD4
PSMA8
PSMC4
PTEN
PTGIS
PYCARD
QPRT
RAB5B
RAD23A
RASAL3
RASGRP2
RASGRP4
RB1
RDH12
RDH13
RDH5
RGL2
RIMKLA
RIN1
RNASEH2A
RNASEH2C
RNF41
RNF5
RPA4
RPL10
RPL10L
RPL13A
RPL17
RPL18
RPL26
RPL36A-HNRNPH2
RPL41
RPS18
RPS6KB2
RRAS
RXRB
RYR1
SAE1
SAT2
SDHC
SDS
SEL1L2
SEPHS2
SERPINE1
SETD1A
SETMAR
SFN
SHMT2
SIRT2
SKIV2L
SLC11A2
SLC25A31
SLC27A1
SLC27A2
SLC27A3
SLC2A4
SLC3A2
SLC6A3
SLC7A5
SMC1A
SNF8
SNX32
SPHK2
SPR
SREBF1
SSR4
SSX1
SSX2
SSX2B
STAT2
SULT1E1
SULT2B1
SUV39H1
SYNGAP1
TECR
TFE3
TGFA
TGFB1
THEM4
THTPA
TKTL1
TKTL2
TM7SF2
TMEM86B
TNF
TNFSF14
TNN
TNXB
TOMM40L
TP53
TREH
TRIB3
TRIP10
TSLP
TUBA1C
TUBA4A
TUBB4A
TUBB8
UBE2D4
UBE2M
UBE2NL
UBE2U
UBQLN2
UBQLN3
UBXN1
UBXN8
UGT1A10
UGT1A3
UGT1A5
UGT1A6
UGT1A7
UGT1A8
UGT2A1
UGT2A2
UGT2A3
UGT2B10
UGT2B11
UGT2B15
UGT2B17
UGT2B28
UGT2B4
UGT2B7
UQCR11
URAD
VEGFB
WAS
WNT10B
XCL1

## Sheet: Neoave -also absent
also absent in Neoaves	description
ABCB4	ATP binding cassette subfamily B member 4 [Source:HGNC Symbol;Acc:HGNC:45]
ABCB5	ATP binding cassette subfamily B member 5 [Source:HGNC Symbol;Acc:HGNC:46]
ABCC11	ATP binding cassette subfamily C member 11 [Source:HGNC Symbol;Acc:HGNC:14639]
ABCC12	ATP binding cassette subfamily C member 12 [Source:HGNC Symbol;Acc:HGNC:14640]
ABCC2	ATP binding cassette subfamily C member 2 [Source:HGNC Symbol;Acc:HGNC:53]
ABCC3	ATP binding cassette subfamily C member 3 [Source:HGNC Symbol;Acc:HGNC:54]
ABCC6	ATP binding cassette subfamily C member 6 [Source:HGNC Symbol;Acc:HGNC:57]
ABCD2	ATP binding cassette subfamily D member 2 [Source:HGNC Symbol;Acc:HGNC:66]
ABCE1	ATP binding cassette subfamily E member 1 [Source:HGNC Symbol;Acc:HGNC:69]
ABCG1	ATP binding cassette subfamily G member 1 [Source:HGNC Symbol;Acc:HGNC:73]
ASCL1	achaete-scute family bHLH transcription factor 1 [Source:HGNC Symbol;Acc:HGNC:738]
ASCL2	achaete-scute family bHLH transcription factor 2 [Source:HGNC Symbol;Acc:HGNC:739]
ASCL4	achaete-scute family bHLH transcription factor 4 [Source:HGNC Symbol;Acc:HGNC:24311]
ASCL5	achaete-scute family bHLH transcription factor 5 [Source:HGNC Symbol;Acc:HGNC:33169]
ATF5	activating transcription factor 5 [Source:HGNC Symbol;Acc:HGNC:790]
AVPR2	arginine vasopressin receptor 2 [Source:HGNC Symbol;Acc:HGNC:897]
BCKDK	branched chain keto acid dehydrogenase kinase [Source:HGNC Symbol;Acc:HGNC:16902]
BGN	biglycan [Source:HGNC Symbol;Acc:HGNC:1044]
CDKL3	cyclin dependent kinase like 3 [Source:HGNC Symbol;Acc:HGNC:15483]
DAND5	DAN domain BMP antagonist family member 5 [Source:HGNC Symbol;Acc:HGNC:26780]
DDAH2	dimethylarginine dimethylaminohydrolase 2 [Source:HGNC Symbol;Acc:HGNC:2716]
DDI1	DNA damage inducible 1 homolog 1 [Source:HGNC Symbol;Acc:HGNC:18961]
DDI2	DNA damage inducible 1 homolog 2 [Source:HGNC Symbol;Acc:HGNC:24578]
DYRK1b	dual specificity tyrosine phosphorylation regulated kinase 1B [Source:HGNC Symbol;Acc:HGNC:3092]
EIF4EBP2	eukaryotic translation initiation factor 4E binding protein 2 [Source:HGNC Symbol;Acc:HGNC:3289]
FGF4	fibroblast growth factor 4 [Source:HGNC Symbol;Acc:HGNC:3682]
FOXA3	forkhead box A3 [Source:HGNC Symbol;Acc:HGNC:5023]
FOXH1	forkhead box H1 [Source:HGNC Symbol;Acc:HGNC:3814]
GCKR	glucokinase regulator [Source:HGNC Symbol;Acc:HGNC:4196]
GDF15	growth differentiation factor 15 [Source:HGNC Symbol;Acc:HGNC:30142]
HAS1	hyaluronan synthase 1 [Source:HGNC Symbol;Acc:HGNC:4818]
HSPA6	heat shock protein family A (Hsp70) member 6 [Source:HGNC Symbol;Acc:HGNC:5239]
IGF2BP1	insulin like growth factor 2 mRNA binding protein 1 [Source:HGNC Symbol;Acc:HGNC:28866]
IGFBP6	insulin like growth factor binding protein 6 [Source:HGNC Symbol;Acc:HGNC:5475]
IGFBPL1	insulin like growth factor binding protein like 1 [Source:HGNC Symbol;Acc:HGNC:20081]
IGSF1	immunoglobulin superfamily member 1 [Source:HGNC Symbol;Acc:HGNC:5948]
INCA1	inhibitor of CDK, cyclin A1 interacting protein 1 [Source:HGNC Symbol;Acc:HGNC:32224]
ITLN1	intelectin 1 [Source:HGNC Symbol;Acc:HGNC:18259]
KIRREL2	kirre like nephrin family adhesion molecule 2 [Source:HGNC Symbol;Acc:HGNC:18816]
KPTN	kaptin, actin binding protein [Source:HGNC Symbol;Acc:HGNC:6404]
LGALS12	galectin 12 [Source:HGNC Symbol;Acc:HGNC:15788]
LGALS4	galectin 4 [Source:HGNC Symbol;Acc:HGNC:6565]
LGALS7	galectin 7 [Source:HGNC Symbol;Acc:HGNC:6568]
LPCAT4	lysophosphatidylcholine acyltransferase 4 [Source:HGNC Symbol;Acc:HGNC:30059]
NLRP1	NLR family pyrin domain containing 1 [Source:HGNC Symbol;Acc:HGNC:14374]
NLRP2	NLR family pyrin domain containing 2 [Source:HGNC Symbol;Acc:HGNC:22948]
NLRP4	NLR family pyrin domain containing 4 [Source:HGNC Symbol;Acc:HGNC:22943]
NLRP5	NLR family pyrin domain containing 5 [Source:HGNC Symbol;Acc:HGNC:21269]
NLRP6	NLR family pyrin domain containing 6 [Source:HGNC Symbol;Acc:HGNC:22944]
NPHS1	NPHS1 adhesion molecule, nephrin [Source:HGNC Symbol;Acc:HGNC:7908]
OPTN	optineurin [Source:HGNC Symbol;Acc:HGNC:17142]
OTUB1	OTU deubiquitinase, ubiquitin aldehyde binding 1 [Source:HGNC Symbol;Acc:HGNC:23077]
P2RX1	purinergic receptor P2X 1 [Source:HGNC Symbol;Acc:HGNC:8533]
P2RX2	purinergic receptor P2X 2 [Source:HGNC Symbol;Acc:HGNC:15459]
P2RX3	purinergic receptor P2X 3 [Source:HGNC Symbol;Acc:HGNC:8534]
P2RX4	purinergic receptor P2X 4 [Source:HGNC Symbol;Acc:HGNC:8535]
P2RX6	purinergic receptor P2X 6 [Source:HGNC Symbol;Acc:HGNC:8538]
P2RX7	purinergic receptor P2X 7 [Source:HGNC Symbol;Acc:HGNC:8537]
P2RY6	pyrimidinergic receptor P2Y6 [Source:HGNC Symbol;Acc:HGNC:8543]
PDHA1	pyruvate dehydrogenase E1 subunit alpha 1 [Source:HGNC Symbol;Acc:HGNC:8806]
PDHA2	pyruvate dehydrogenase E1 subunit alpha 2 [Source:HGNC Symbol;Acc:HGNC:8807]
PDK2	pyruvate dehydrogenase kinase 2 [Source:HGNC Symbol;Acc:HGNC:8810]
PER1	period circadian regulator 1 [Source:HGNC Symbol;Acc:HGNC:8845]
PGD	phosphogluconate dehydrogenase [Source:HGNC Symbol;Acc:HGNC:8891]
PGP	phosphoglycolate phosphatase [Source:HGNC Symbol;Acc:HGNC:8909]
PLAUR	plasminogen activator, urokinase receptor [Source:HGNC Symbol;Acc:HGNC:9053]
PLGRKT	plasminogen receptor with a C-terminal lysine [Source:HGNC Symbol;Acc:HGNC:23633]
PLIN4	perilipin 4 [Source:HGNC Symbol;Acc:HGNC:29393]
PLIN5	perilipin 5 [Source:HGNC Symbol;Acc:HGNC:33196]
PPP1R15A	protein phosphatase 1 regulatory subunit 15A [Source:HGNC Symbol;Acc:HGNC:14375]
PPP1R1A	protein phosphatase 1 regulatory inhibitor subunit 1A [Source:HGNC Symbol;Acc:HGNC:9286]
PRKN	parkin RBR E3 ubiquitin protein ligase [Source:HGNC Symbol;Acc:HGNC:8607]
PRMT2	protein arginine methyltransferase 2 [Source:HGNC Symbol;Acc:HGNC:5186]
PRMT6	protein arginine methyltransferase 6 [Source:HGNC Symbol;Acc:HGNC:18241]
QPCTL	glutaminyl-peptide cyclotransferase like [Source:HGNC Symbol;Acc:HGNC:25952]
RBCK1	RANBP2-type and C3HC4-type zinc finger containing 1 [Source:HGNC Symbol;Acc:HGNC:15864]
RETN	resistin [Source:HGNC Symbol;Acc:HGNC:20389]
RNF31	ring finger protein 31 [Source:HGNC Symbol;Acc:HGNC:16031]
RPRM	reprimo, TP53 dependent G2 arrest mediator homolog [Source:HGNC Symbol;Acc:HGNC:24201]
RPS6KA4	ribosomal protein S6 kinase A4 [Source:HGNC Symbol;Acc:HGNC:10433]
SCAMP3	secretory carrier membrane protein 3 [Source:HGNC Symbol;Acc:HGNC:10565]
SDHAF1	succinate dehydrogenase complex assembly factor 1 [Source:HGNC Symbol;Acc:HGNC:33867]
SERBP1	SERPINE1 mRNA binding protein 1 [Source:HGNC Symbol;Acc:HGNC:17860]
SHARPIN	SHANK associated RH domain interactor [Source:HGNC Symbol;Acc:HGNC:25321]
SLC1A4	solute carrier family 1 member 4 [Source:HGNC Symbol;Acc:HGNC:10942]
SLC1A5	solute carrier family 1 member 5 [Source:HGNC Symbol;Acc:HGNC:10943]
SLC25A11	solute carrier family 25 member 11 [Source:HGNC Symbol;Acc:HGNC:10981]
SLC25A5	solute carrier family 25 member 5 [Source:HGNC Symbol;Acc:HGNC:10991]
SLC25A6	solute carrier family 25 member 6 [Source:HGNC Symbol;Acc:HGNC:10992]
SLC38A5	solute carrier family 38 member 5 [Source:HGNC Symbol;Acc:HGNC:18070]
SLC39A1	solute carrier family 39 member 1 [Source:HGNC Symbol;Acc:HGNC:12876]
SLC43A1	solute carrier family 43 member 1 [Source:HGNC Symbol;Acc:HGNC:9225]
SLC7A10	solute carrier family 7 member 10 [Source:HGNC Symbol;Acc:HGNC:11058]
SLC7A7	solute carrier family 7 member 7 [Source:HGNC Symbol;Acc:HGNC:11065]
SLC7A8	solute carrier family 7 member 8 [Source:HGNC Symbol;Acc:HGNC:11066]
TGFB1I1	transforming growth factor beta 1 induced transcript 1 [Source:HGNC Symbol;Acc:HGNC:11767]
TGFBR3L	transforming growth factor beta receptor 3 like [Source:HGNC Symbol;Acc:HGNC:44152]
TIMM50	translocase of inner mitochondrial membrane 50 [Source:HGNC Symbol;Acc:HGNC:23656]
UCP1	uncoupling protein 1 [Source:HGNC Symbol;Acc:HGNC:12517]
UCP2	uncoupling protein 2 [Source:HGNC Symbol;Acc:HGNC:12518]
VANGL2	VANGL planar cell polarity protein 2 [Source:HGNC Symbol;Acc:HGNC:15511]
NUDT22	uridine diphosphate glucose pyrophosphatase
NUDT14	uridine diphosphate glucose pyrophosphatase
RHBG	Ammonium transporter Rh type B
PYR1	CAD protein: 'fusion' protein encoding four enzymatic activities of the pyrimidine pathway (GATase, CPSase, ATCase and DHOase)
MLYCD	Malonyl-CoA decarboxylase, mitochondrial

## Sheet: Neoave -high rates of absence
Orfactory. KEGG:04740	Antigen presentation. KEGG:04612
342 absent of 428 genes (85%)	31 absent of 69 genes (46%)
ARRB2	HLA-A
PRKACA	HLA-B
GUCY2D	HLA-C
CALM3	HLA-DPB1
ADCY3	HLA-DRB1
CALML5	HLA-E
OR51E1	HLA-G
PDE1B	HSPA1A
OR5I1	TNF
OR2D2	HLA-DRA
OR7D4	HLA-DRB5
CNGA4	HSPA1B
OR2M3	KIR3DL1
OR10J5	TAP1
OR52B4	HLA-DMB
OR10A5	HLA-DPA1
OR2AG1	HLA-F
CALML6	HSPA1L
OR1A2	KIR2DL1
OR2F1	KIR2DL3
OR2K2	KIR2DL4
OR10J1	KIR2DS4
OR7A5	KIR3DL2
OR2W1	TAPBP
OR2H1	HLA-DMA
OR51B5	PSME1
OR5F1	HLA-DOA
OR2AT4	HLA-DQA2
OR10A2	KIR3DL3
OR6C4	HLA-DOB
OR2W3	PSME2
OR1B1
OR13H1
OR4X1
OR10G7
OR4F6
OR2M7
OR1K1
OR13G1
OR2B3
OR3A1
OR3A2
OR2S2
OR2A4
OR4F17
OR12D3
OR1A1
OR1E1
OR1E2
OR1G1
OR3A3
OR52E2
OR52J3
OR51L1
OR51A7
OR51S1
OR51F2
OR52R1
OR4C46
OR4X2
OR4B1
OR52M1
OR52K2
OR5P2
OR5P3
OR8I2
OR2D3
OR52W1
OR10P1
OR10AD1
OR10A7
OR4K14
OR4L1
OR11H6
OR4D2
OR7G1
OR1M1
OR1I1
OR10H4
OR2M5
OR2T12
OR2T34
OR2T10
OR2T4
OR2T11
OR2AJ1
OR2B11
OR10T2
OR6P1
OR10X1
OR10Z1
OR6K6
OR6N1
OR9A4
OR2Y1
OR9A2
OR2A14
OR6B1
OR2F2
OR13C5
OR13C8
OR13C3
OR13C4
OR1L8
OR1N2
OR1N1
OR52I2
OR1Q1
OR7D2
OR56B4
OR8U1
OR4C16
OR4C11
OR4S2
OR4C6
OR5D14
OR5L1
OR5D18
OR5AS1
OR8K5
OR5T2
OR8H1
OR8K3
OR8J1
OR8U3
OR5M3
OR5M8
OR5M11
OR5AR1
OR8B12
OR8G5
OR10G9
OR10S1
OR6T1
OR4D5
OR9I1
OR9Q1
OR9Q2
OR1S2
OR1S1
OR10Q1
OR5B17
OR5B21
OR4D6
OR4D11
OR6C74
OR6C3
OR2T6
OR1L4
OR52B2
OR4C3
OR4S1
OR51F1
OR1C1
OR2B6
OR1J4
OR2M4
OR2L2
OR7A17
OR5L2
OR8B8
OR8G1
OR10A3
OR10D3
OR12D1
OR11A1
OR10H3
OR10G3
OR10G2
OR10H1
OR8B2
OR7C2
OR7C1
OR4F3
OR4E2
OR4E1
OR4D1
OR2V1
OR2T1
OR1L3
OR1L1
OR1J2
OR10AG1
OR5J2
OR4C13
OR4C12
OR51V1
OR8D1
OR8D2
OR8B4
OR9G4
OR10A4
OR6C6
OR4K3
OR2Z1
OR2L13
OR2V2
OR13C9
OR13D1
OR8D4
OR5AP2
OR52L1
OR2AG2
OR52B6
OR8S1
OR6S1
OR6F1
OR2T3
OR10R2
OR2T29
OR6V1
OR2A12
OR1J1
OR56B1
OR52I1
OR51D1
OR52A5
OR51B6
OR51M1
OR51Q1
OR51I1
OR51I2
OR52D1
OR52H1
OR52N4
OR52N5
OR52N2
OR52E6
OR52E8
OR52E4
OR52E5
OR10A6
OR5D13
OR5D16
OR5W2
OR8H2
OR8H3
OR5T3
OR5T1
OR8K1
OR5M9
OR5M10
OR5M1
OR9G1
OR5AK2
OR5B12
OR4D10
OR4D9
OR10V1
OR6X1
OR6M1
OR10G4
OR8B3
OR8A1
OR6C1
OR6C75
OR6C76
OR6C70
OR4N2
OR4K2
OR4K13
OR4K17
OR4N5
OR11G2
OR11H4
OR5AU1
OR4M2
OR4F15
OR7G2
OR7G3
OR10K2
OR10K1
OR6Y1
OR6K3
OR10J4
OR11L1
OR2L8
OR2AK2
OR2L3
OR2M2
OR2T33
OR2G6
OR10AC1
OR2A25
OR13J1
OR13C2
OR1L6
OR5C1
OR2A5
OR51T1
OR51A4
OR51A2
OR2T2
OR2T5
OR2A42
OR2T27
OR2T35
OR4A47
OR4C45
OR6C65
OR11H12
OR5B3
OR9K2
OR4M1
OR2J1
OR2A2
OR2C1
OR13A1
OR52E1
OR4K5
OR51G1
OR11H2
OR51B4
OR51B2
OR4C5
OR52N1
OR10G6
OR4F5
OR4K1
OR11H1
OR4K15
OR8J3
OR51G2
OR4P4
OR4C15
OR4A5
OR4A16
OR4A15
OR10W1
OR2AE1
OR4F16
OR6N2
OR6K2
OR2T7
OR2L5
OR2G3
OR2G2
OR2C3
OR2B2
OR1D5
PRKACB

## Sheet: Microbat absent genes
Genes		Microbat - absent genes
initial_alias	initial_ensg	ortholog_name
A4GALT	ENSG00000128274	N/A
AACS	ENSG00000081760	N/A
AADACL4	ENSG00000204518	N/A
AANAT	ENSG00000129673	N/A
AARD	ENSG00000205002	N/A
AATK	ENSG00000181409	N/A
ABCA10	ENSG00000154263	N/A
ABCA2	ENSG00000107331	N/A
ABCC11	ENSG00000121270	N/A
ABCG2	ENSG00000118777	N/A
ABCG4	ENSG00000172350	N/A
ABHD14A	ENSG00000248487	N/A
ABHD14B	ENSG00000114779	N/A
ACAP3	ENSG00000131584	N/A
ACOX3	ENSG00000087008	N/A
ACOXL	ENSG00000153093	N/A
ACP4	ENSG00000142513	N/A
ACSM4	ENSG00000215009	N/A
ACSM5	ENSG00000183549	N/A
ACSM6	ENSG00000173124	N/A
ACTG1	ENSG00000184009	N/A
ACTL9	ENSG00000181786	N/A
ACTRT1	ENSG00000123165	N/A
ACTRT2	ENSG00000169717	N/A
ADAM20	ENSG00000134007	N/A
ADAMTS7	ENSG00000136378	N/A
ADAMTSL2	ENSG00000197859	N/A
ADAMTSL3	ENSG00000156218	N/A
ADAP1	ENSG00000105963	N/A
ADCY1	ENSG00000164742	N/A
ADGRB1	ENSG00000181790	N/A
ADGRD1	ENSG00000111452	N/A
ADGRD2	ENSG00000180264	N/A
ADI1	ENSG00000182551	N/A
ADIRF	ENSG00000148671	N/A
ADM5	ENSG00000224420	N/A
ADRA2C	ENSG00000184160	N/A
ADRB1	ENSG00000043591	N/A
ADSS1	ENSG00000185100	N/A
AGAP4	ENSG00000188234	N/A
AGAP5	ENSG00000172650	N/A
AGAP6	ENSG00000204149	N/A
AGAP9	ENSG00000204172	N/A
AGRN	ENSG00000188157	N/A
AGTRAP	ENSG00000177674	N/A
AIM2	ENSG00000163568	N/A
AJAP1	ENSG00000196581	N/A
AJM1	ENSG00000232434	N/A
AKAP14	ENSG00000186471	N/A
AKAP17A	ENSG00000197976	N/A
AKR1B15	ENSG00000227471	N/A
AKR1C1	ENSG00000187134	N/A
AKR1C2	ENSG00000151632	N/A
AKR1C3	ENSG00000196139	N/A
AKR1C4	ENSG00000198610	N/A
AKR7A3	ENSG00000162482	N/A
AKR7L	ENSG00000211454	N/A
AKT1	ENSG00000142208	N/A
ALKAL1	ENSG00000196711	N/A
ALOX15B	ENSG00000179593	N/A
AMELY	ENSG00000099721	N/A
AMN	ENSG00000166126	N/A
AMZ1	ENSG00000174945	N/A
ANAPC2	ENSG00000176248	N/A
ANGPT2	ENSG00000091879	N/A
ANKRD18A	ENSG00000180071	N/A
ANKRD18B	ENSG00000230453	N/A
ANKRD20A1	ENSG00000260691	N/A
ANKRD30A	ENSG00000148513	N/A
ANKRD30B	ENSG00000180777	N/A
ANKRD30BL	ENSG00000163046	N/A
ANKRD34C	ENSG00000235711	N/A
ANKRD36	ENSG00000135976	N/A
ANKRD36B	ENSG00000196912	N/A
ANKRD36C	ENSG00000174501	N/A
ANKRD40CL	ENSG00000167117	N/A
ANKRD63	ENSG00000230778	N/A
ANKRD65	ENSG00000235098	N/A
ANO9	ENSG00000185101	N/A
ANOS1	ENSG00000011201	N/A
ANXA2R	ENSG00000177721	N/A
ANXA8	ENSG00000265190	N/A
ANXA8L1	ENSG00000264230	N/A
AP5Z1	ENSG00000242802	N/A
APCS	ENSG00000132703	N/A
APOBEC3A	ENSG00000128383	N/A
APOBEC3A_B	ENSG00000128383	N/A
APOBEC3B	ENSG00000179750	N/A
APOBEC3H	ENSG00000100298	N/A
APOC1	ENSG00000130208	N/A
APOC2	ENSG00000234906	N/A
AQP7	ENSG00000165269	N/A
AQP8	ENSG00000103375	N/A
ARC	ENSG00000198576	N/A
ARGFX	ENSG00000186103	N/A
ARHGAP8	ENSG00000241484	N/A
ARHGEF16	ENSG00000130762	N/A
ARHGEF17	ENSG00000110237	N/A
ARHGEF35	ENSG00000213214	N/A
ARL16	ENSG00000214087	N/A
ARL6IP4	ENSG00000182196	N/A
ARL8A	ENSG00000143862	N/A
ARMCX1	ENSG00000126947	N/A
ARMCX5-GPRASP2	ENSG00000271147	N/A
ARMS2	ENSG00000254636	N/A
ARNT2	ENSG00000172379	N/A
ARR3	ENSG00000120500	N/A
ARRDC1	ENSG00000197070	N/A
ARSD	ENSG00000006756	N/A
ARSJ	ENSG00000180801	N/A
ARSL	ENSG00000157399	N/A
ARTN	ENSG00000117407	N/A
ASCL2	ENSG00000183734	N/A
ASCL5	ENSG00000232237	N/A
ASDURF	ENSG00000286053	N/A
ASMT	ENSG00000196433	N/A
ASMTL	ENSG00000169093	N/A
ASPDH	ENSG00000204653	N/A
ASPG	ENSG00000166183	N/A
ATAD3B	ENSG00000160072	N/A
ATAD3C	ENSG00000215915	N/A
ATF5	ENSG00000169136	N/A
ATP1A4	ENSG00000132681	N/A
ATP5ME	ENSG00000169020	N/A
ATP6V1G2	ENSG00000213760	N/A
AVP	ENSG00000101200	N/A
AZU1	ENSG00000172232	N/A
B3GALT6	ENSG00000176022	N/A
B3GNT6	ENSG00000198488	N/A
B4GALNT4	ENSG00000182272	N/A
BAHCC1	ENSG00000266074	N/A
BAIAP2	ENSG00000175866	N/A
BARHL1	ENSG00000125492	N/A
BARX1	ENSG00000131668	N/A
BCAM	ENSG00000187244	N/A
BCL9L	ENSG00000186174	N/A
BEGAIN	ENSG00000183092	N/A
BEND2	ENSG00000177324	N/A
BEST1	ENSG00000167995	N/A
BHLHE23	ENSG00000125533	N/A
BICRA	ENSG00000063169	N/A
BIN1	ENSG00000136717	N/A
BIRC7	ENSG00000101197	N/A
BLACAT1	ENSG00000281406	N/A
BLID	ENSG00000259571	N/A
BLOC1S3	ENSG00000189114	N/A
BLOC1S4	ENSG00000186222	N/A
BOLA2-SMG1P6	ENSG00000261740	N/A
BORCS8-MEF2B	ENSG00000064489	N/A
BPY2	ENSG00000183753	N/A
BPY2B	ENSG00000183795	N/A
BPY2C	ENSG00000185894	N/A
BRD3OS	ENSG00000235106	N/A
BRI3BP	ENSG00000184992	N/A
BTBD17	ENSG00000204347	N/A
BTN2A1	ENSG00000112763	N/A
BTN2A2	ENSG00000124508	N/A
BTN3A2	ENSG00000186470	N/A
BTN3A3	ENSG00000111801	N/A
BTNL3	ENSG00000168903	N/A
BTNL8	ENSG00000113303	N/A
C10ORF105	ENSG00000214688	N/A
C10ORF120	ENSG00000183559	N/A
C10ORF143	ENSG00000237489	N/A
C10ORF62	ENSG00000203942	N/A
C10ORF95	ENSG00000120055	N/A
C10ORF99	ENSG00000188373	N/A
C11ORF21	ENSG00000110665	N/A
C11ORF24	ENSG00000171067	N/A
C11ORF52	ENSG00000149300	N/A
C11ORF65	ENSG00000166323	N/A
C11ORF86	ENSG00000173237	N/A
C12ORF42	ENSG00000179088	N/A
C12ORF54	ENSG00000177627	N/A
C13ORF42	ENSG00000226792	N/A
C14ORF132	ENSG00000227051	N/A
C14ORF180	ENSG00000184601	N/A
C16ORF78	ENSG00000166152	N/A
C16ORF82	ENSG00000234186	N/A
C16ORF92	ENSG00000167194	N/A
C17ORF100	ENSG00000256806	N/A
C17ORF107	ENSG00000205710	N/A
C17ORF113	ENSG00000267221	N/A
C17ORF114	ENSG00000262165	N/A
C17ORF49	ENSG00000258315	N/A
C17ORF99	ENSG00000187997	N/A
C18ORF21	ENSG00000141428	N/A
C18ORF32	ENSG00000177576	N/A
C19ORF33	ENSG00000167644	N/A
C19ORF73	ENSG00000221916	N/A
C19ORF81	ENSG00000235034	N/A
C19ORF84	ENSG00000262874	N/A
C19ORF85	ENSG00000283567	N/A
C1GALT1C1L	ENSG00000223658	N/A
C1ORF127	ENSG00000175262	N/A
C1ORF159	ENSG00000131591	N/A
C1ORF162	ENSG00000143110	N/A
C1ORF198	ENSG00000119280	N/A
C1ORF226	ENSG00000239887	N/A
C1ORF232	ENSG00000282872	N/A
C1ORF52	ENSG00000162642	N/A
C1ORF53	ENSG00000203724	N/A
C1ORF68	ENSG00000198854	N/A
C1QL2	ENSG00000144119	N/A
C1QTNF1	ENSG00000173918	N/A
C1QTNF12	ENSG00000184163	N/A
C20ORF141	ENSG00000258713	N/A
C20ORF144	ENSG00000149609	N/A
C20ORF203	ENSG00000198547	N/A
C20ORF204	ENSG00000196421	N/A
C21ORF62	ENSG00000205929	N/A
C22ORF15	ENSG00000169314	N/A
C22ORF39	ENSG00000242259	N/A
C22ORF42	ENSG00000205856	N/A
C2CD4C	ENSG00000183186	N/A
C2ORF15	ENSG00000273045	N/A
C2ORF50	ENSG00000150873	N/A
C2ORF66	ENSG00000187944	N/A
C2ORF72	ENSG00000204128	N/A
C2ORF92	ENSG00000228486	N/A
C3ORF22	ENSG00000180697	N/A
C3ORF56	ENSG00000214324	N/A
C3ORF80	ENSG00000180044	N/A
C3ORF85	ENSG00000241224	N/A
C4ORF3	ENSG00000164096	N/A
C4ORF33	ENSG00000151470	N/A
C4ORF36	ENSG00000163633	N/A
C4ORF46	ENSG00000205208	N/A
C4ORF48	ENSG00000243449	N/A
C4ORF51	ENSG00000237136	N/A
C5AR1	ENSG00000197405	N/A
C5AR2	ENSG00000134830	N/A
C5ORF46	ENSG00000178776	N/A
C5ORF47	ENSG00000185056	N/A
C5ORF58	ENSG00000234511	N/A
C6ORF141	ENSG00000197261	N/A
C6ORF15	ENSG00000204542	N/A
C6ORF226	ENSG00000221821	N/A
C6ORF52	ENSG00000137434	N/A
C7ORF33	ENSG00000170279	N/A
C7ORF50	ENSG00000146540	N/A
C7ORF57	ENSG00000164746	N/A
C8G	ENSG00000176919	N/A
C8ORF88	ENSG00000253250	N/A
C8ORF89	ENSG00000274443	N/A
C9ORF152	ENSG00000188959	N/A
C9ORF153	ENSG00000187753	N/A
C9ORF40	ENSG00000135045	N/A
C9ORF50	ENSG00000179058	N/A
C9ORF57	ENSG00000204669	N/A
CA1	ENSG00000133742	N/A
CA11	ENSG00000063180	N/A
CABP5	ENSG00000105507	N/A
CACNA1S	ENSG00000081248	N/A
CACNG5	ENSG00000075429	N/A
CACNG6	ENSG00000130433	N/A
CACNG7	ENSG00000105605	N/A
CACNG8	ENSG00000142408	N/A
CALCA	ENSG00000110680	N/A
CALML3	ENSG00000178363	N/A
CALML6	ENSG00000169885	N/A
CAMK2D	ENSG00000145349	N/A
CAMK2N1	ENSG00000162545	N/A
CAMK2N2	ENSG00000163888	N/A
CAMLG	ENSG00000164615	N/A
CANT1	ENSG00000171302	N/A
CARD9	ENSG00000187796	N/A
CARS1	ENSG00000110619	N/A
CBWD2	ENSG00000136682	N/A
CBY3	ENSG00000204659	N/A
CCDC106	ENSG00000173581	N/A
CCDC144A	ENSG00000170160	N/A
CCDC163	ENSG00000280670	N/A
CCDC183	ENSG00000213213	N/A
CCDC185	ENSG00000178395	N/A
CCDC194	ENSG00000269720	N/A
CCDC195	ENSG00000283428	N/A
CCDC200	ENSG00000236383	N/A
CCDC201	ENSG00000283247	N/A
CCDC24	ENSG00000159214	N/A
CCDC40	ENSG00000141519	N/A
CCDC51	ENSG00000164051	N/A
CCDC71	ENSG00000177352	N/A
CCDC71L	ENSG00000253276	N/A
CCDC8	ENSG00000169515	N/A
CCDC88B	ENSG00000168071	N/A
CCDC92B	ENSG00000277200	N/A
CCL1	ENSG00000108702	N/A
CCL13	ENSG00000181374	N/A
CCL14	ENSG00000276409	N/A
CCL18	ENSG00000275385	N/A
CCL24	ENSG00000106178	N/A
CCL3	ENSG00000277632	N/A
CCL3L1	ENSG00000276085	N/A
CCL3L3	ENSG00000276085	N/A
CCL7	ENSG00000108688	N/A
CCR5	ENSG00000160791	N/A
CD151	ENSG00000177697	N/A
CD163L1	ENSG00000177675	N/A
CD1C	ENSG00000158481	N/A
CD24	ENSG00000272398	N/A
CD300A	ENSG00000167851	N/A
CD300H	ENSG00000284690	N/A
CD300LB	ENSG00000178789	N/A
CD5L	ENSG00000073754	N/A
CD81	ENSG00000110651	N/A
CD8A	ENSG00000153563	N/A
CD99	ENSG00000002586	N/A
CDC20B	ENSG00000164287	N/A
CDC42EP5	ENSG00000167617	N/A
CDH4	ENSG00000179242	N/A
CDHR5	ENSG00000099834	N/A
CDKN1C	ENSG00000129757	N/A
CDRT15	ENSG00000223510	N/A
CDRT15L2	ENSG00000214819	N/A
CDSN	ENSG00000204539	N/A
CDX4	ENSG00000131264	N/A
CEACAM1	ENSG00000079385	N/A
CEACAM16	ENSG00000213892	N/A
CEACAM20	ENSG00000273777	N/A
CEACAM3	ENSG00000170956	N/A
CEACAM4	ENSG00000105352	N/A
CEACAM5	ENSG00000105388	N/A
CEACAM6	ENSG00000086548	N/A
CEACAM7	ENSG00000007306	N/A
CEACAM8	ENSG00000124469	N/A
CEBPA	ENSG00000245848	N/A
CEBPD	ENSG00000221869	N/A
CELSR1	ENSG00000075275	N/A
CEMIP	ENSG00000103888	N/A
CEMP1	ENSG00000205923	N/A
CEND1	ENSG00000184524	N/A
CENPA	ENSG00000115163	N/A
CENPX	ENSG00000169689	N/A
CEP131	ENSG00000141577	N/A
CEP170B	ENSG00000099814	N/A
CEP295NL	ENSG00000178404	N/A
CES1	ENSG00000198848	N/A
CES2	ENSG00000172831	N/A
CES3	ENSG00000172828	N/A
CES4A	ENSG00000172824	N/A
CETP	ENSG00000087237	N/A
CFAP161	ENSG00000156206	N/A
CFAP53	ENSG00000172361	N/A
CFAP97D2	ENSG00000283361	N/A
CFAP99	ENSG00000206113	N/A
CFH	ENSG00000000971	N/A
CFHR3	ENSG00000116785	N/A
CFHR5	ENSG00000134389	N/A
CGB1	ENSG00000267335	N/A
CGB2	ENSG00000104818	N/A
CGB3	ENSG00000104827	N/A
CGB5	ENSG00000189052	N/A
CGB7	ENSG00000196337	N/A
CGB8	ENSG00000213030	N/A
CHAD	ENSG00000136457	N/A
CHD5	ENSG00000116254	N/A
CHI3L2	ENSG00000064886	N/A
CHIT1	ENSG00000133063	N/A
CHMP4A	ENSG00000254505	N/A
CHMP6	ENSG00000176108	N/A
CHRM1	ENSG00000168539	N/A
CHRNA3	ENSG00000080644	N/A
CHRNA4	ENSG00000101204	N/A
CHRNA5	ENSG00000169684	N/A
CHRNB4	ENSG00000117971	N/A
CHST12	ENSG00000136213	N/A
CHST7	ENSG00000147119	N/A
CHST8	ENSG00000124302	N/A
CKB	ENSG00000166165	N/A
CKLF	ENSG00000217555	N/A
CKLF-CMTM1	ENSG00000217555	N/A
CLBA1	ENSG00000140104	N/A
CLDN14	ENSG00000159261	N/A
CLDN25	ENSG00000228607	N/A
CLDN3	ENSG00000165215	N/A
CLDN8	ENSG00000156284	N/A
CLDND2	ENSG00000160318	N/A
CLEC11A	ENSG00000105472	N/A
CLEC19A	ENSG00000261210	N/A
CLEC20A	ENSG00000188585	N/A
CLEC2A	ENSG00000188393	N/A
CLEC2D	ENSG00000069493	N/A
CLEC4C	ENSG00000198178	N/A
CLEC4G	ENSG00000182566	N/A
CLIC3	ENSG00000169583	N/A
CLIC6	ENSG00000159212	N/A
CLN8	ENSG00000182372	N/A
CLTB	ENSG00000175416	N/A
CLTCL1	ENSG00000070371	N/A
CNBD1	ENSG00000176571	N/A
CNIH2	ENSG00000174871	N/A
CNOT3	ENSG00000088038	N/A
CNPY1	ENSG00000146910	N/A
CNTNAP3	ENSG00000106714	N/A
CNTNAP3B	ENSG00000154529	N/A
CNTNAP3C	ENSG00000283378	N/A
COA6	ENSG00000168275	N/A
COL11A2	ENSG00000204248	N/A
COL22A1	ENSG00000169436	N/A
COL5A1	ENSG00000130635	N/A
COL7A1	ENSG00000114270	N/A
COLEC11	ENSG00000118004	N/A
COPZ2	ENSG00000005243	N/A
COX16	ENSG00000133983	N/A
COX19	ENSG00000240230	N/A
COX6A2	ENSG00000156885	N/A
COX6B2	ENSG00000160471	N/A
COX7B	ENSG00000131174	N/A
COX8C	ENSG00000187581	N/A
CPHXL	ENSG00000283755	N/A
CPLX1	ENSG00000168993	N/A
CPNE7	ENSG00000178773	N/A
CPPED1	ENSG00000103381	N/A
CPTP	ENSG00000224051	N/A
CPZ	ENSG00000109625	N/A
CR1L	ENSG00000197721	N/A
CRABP1	ENSG00000166426	N/A
CRACR2B	ENSG00000177685	N/A
CRB1	ENSG00000134376	N/A
CRCT1	ENSG00000169509	N/A
CREG2	ENSG00000175874	N/A
CRELD2	ENSG00000184164	N/A
CRIP1	ENSG00000213145	N/A
CRIP2	ENSG00000182809	N/A
CRLF2	ENSG00000205755	N/A
CRP	ENSG00000132693	N/A
CRYAB	ENSG00000109846	N/A
CRYBB3	ENSG00000100053	N/A
CRYGA	ENSG00000168582	N/A
CRYGB	ENSG00000182187	N/A
CRYGD	ENSG00000118231	N/A
CRYZL2P-SEC16B	ENSG00000254154	N/A
CSAG1	ENSG00000198930	N/A
CSAG2	ENSG00000268902	N/A
CSAG3	ENSG00000268916	N/A
CSF2RA	ENSG00000198223	N/A
CSF2RB	ENSG00000100368	N/A
CSN1S1	ENSG00000126545	N/A
CSNK1A1L	ENSG00000180138	N/A
CSRP1	ENSG00000159176	N/A
CST1	ENSG00000170373	N/A
CST2	ENSG00000170369	N/A
CST4	ENSG00000101441	N/A
CT45A1	ENSG00000268940	N/A
CT45A10	ENSG00000269586	N/A
CT45A2	ENSG00000271449	N/A
CT45A3	ENSG00000269096	N/A
CT45A5	ENSG00000228836	N/A
CT45A6	ENSG00000278289	N/A
CT45A7	ENSG00000273696	N/A
CT45A8	ENSG00000278085	N/A
CT45A9	ENSG00000270946	N/A
CT47A1	ENSG00000224089	N/A
CT47A10	ENSG00000224089	N/A
CT47A11	ENSG00000226023	N/A
CT47A12	ENSG00000226685	N/A
CT47A2	ENSG00000242362	N/A
CT47A3	ENSG00000236126	N/A
CT47A4	ENSG00000230594	N/A
CT47A5	ENSG00000237957	N/A
CT47A6	ENSG00000226023	N/A
CT47A7	ENSG00000228517	N/A
CT47A8	ENSG00000230347	N/A
CT47A9	ENSG00000226600	N/A
CT47B1	ENSG00000236446	N/A
CT55	ENSG00000169551	N/A
CTAG1A	ENSG00000184033	N/A
CTAG1B	ENSG00000184033	N/A
CTAG2	ENSG00000126890	N/A
CTDSP1	ENSG00000144579	N/A
CTSD	ENSG00000117984	N/A
CTSH	ENSG00000103811	N/A
CTXND1	ENSG00000259417	N/A
CTXND2	ENSG00000283324	N/A
CUZD1	ENSG00000138161	N/A
CX3CL1	ENSG00000006210	N/A
CXCL1	ENSG00000163739	N/A
CXCL2	ENSG00000081041	N/A
CXCL3	ENSG00000163734	N/A
CXCL5	ENSG00000163735	N/A
CXCR1	ENSG00000163464	N/A
CXCR5	ENSG00000160683	N/A
CXORF51A	ENSG00000224440	N/A
CXORF51B	ENSG00000235699	N/A
CYB561D2	ENSG00000271858	N/A
CYB5D1	ENSG00000182224	N/A
CYB5R3	ENSG00000100243	N/A
CYBC1	ENSG00000178927	N/A
CYP11B1	ENSG00000160882	N/A
CYP11B2	ENSG00000179142	N/A
CYP21A2	ENSG00000231852	N/A
CYP27C1	ENSG00000186684	N/A
CYP2C18	ENSG00000108242	N/A
CYP2C19	ENSG00000165841	N/A
CYP2C8	ENSG00000138115	N/A
CYP2C9	ENSG00000138109	N/A
CYP2D7	ENSG00000205702	N/A
CYP2W1	ENSG00000073067	N/A
CYP4A11	ENSG00000187048	N/A
CYP4A22	ENSG00000162365	N/A
CYP4F11	ENSG00000171903	N/A
CYP4F12	ENSG00000186204	N/A
CYP4F3	ENSG00000186529	N/A
CYP4Z1	ENSG00000186160	N/A
CYP8B1	ENSG00000180432	N/A
CYS1	ENSG00000205795	N/A
CYSRT1	ENSG00000197191	N/A
CYTH2	ENSG00000105443	N/A
DACT3	ENSG00000197380	N/A
DAGLA	ENSG00000134780	N/A
DAOA	ENSG00000182346	N/A
DAZ1	ENSG00000188120	N/A
DAZ2	ENSG00000205944	N/A
DAZ3	ENSG00000187191	N/A
DAZ4	ENSG00000205916	N/A
DBH	ENSG00000123454	N/A
DCAF12L1	ENSG00000198889	N/A
DCAF4L1	ENSG00000182308	N/A
DCANP1	ENSG00000251380	N/A
DCD	ENSG00000161634	N/A
DCDC2C	ENSG00000214866	N/A
DCXR	ENSG00000169738	N/A
DDT	ENSG00000099977	N/A
DDTL	ENSG00000099974	N/A
DDX3Y	ENSG00000067048	N/A
DDX60L	ENSG00000181381	N/A
DEFA1	ENSG00000206047	N/A
DEFA1B	ENSG00000240247	N/A
DEFA3	ENSG00000239839	N/A
DEFA4	ENSG00000164821	N/A
DEFA5	ENSG00000164816	N/A
DEFA6	ENSG00000164822	N/A
DEFB104A	ENSG00000176782	N/A
DEFB104B	ENSG00000177023	N/A
DEFB109B	ENSG00000206034	N/A
DEFB115	ENSG00000215547	N/A
DEFB118	ENSG00000131068	N/A
DEFB132	ENSG00000186458	N/A
DEFB4A	ENSG00000171711	N/A
DEFB4B	ENSG00000171711	N/A
DENND6B	ENSG00000205593	N/A
DERPC	ENSG00000286140	N/A
DGKQ	ENSG00000145214	N/A
DHRS12	ENSG00000102796	N/A
DHRSX	ENSG00000169084	N/A
DHX37	ENSG00000150990	N/A
DIPK1B	ENSG00000165716	N/A
DKK4	ENSG00000104371	N/A
DLGAP2	ENSG00000198010	N/A
DMRTC1	ENSG00000184911	N/A
DMRTC1B	ENSG00000184911	N/A
DNAAF3	ENSG00000167646	N/A
DNAH17	ENSG00000187775	N/A
DNAJC25-GNG10	ENSG00000244115	N/A
DNLZ	ENSG00000213221	N/A
DOHH	ENSG00000129932	N/A
DOK7	ENSG00000175920	N/A
DPP7	ENSG00000176978	N/A
DPPA3	ENSG00000187569	N/A
DPRX	ENSG00000204595	N/A
DRD4	ENSG00000069696	N/A
DRICH1	ENSG00000189269	N/A
DUS4L-BCAP29	ENSG00000288558	N/A
DUSP8	ENSG00000184545	N/A
DUXB	ENSG00000282757	N/A
DVL1	ENSG00000107404	N/A
DYNLT4	ENSG00000188396	N/A
DZIP1L	ENSG00000158163	N/A
EBLN1	ENSG00000223601	N/A
EBLN2	ENSG00000255423	N/A
EDDM13	ENSG00000267710	N/A
EDF1	ENSG00000107223	N/A
EEF1AKMT4	ENSG00000284753	N/A
EFCAB10	ENSG00000185055	N/A
EFCAB13	ENSG00000178852	N/A
EFCC1	ENSG00000114654	N/A
EFHD2	ENSG00000142634	N/A
EGFL7	ENSG00000172889	N/A
EGLN1	ENSG00000135766	N/A
EHD2	ENSG00000024422	N/A
EID2B	ENSG00000176401	N/A
EIF1AY	ENSG00000198692	N/A
ELAC2	ENSG00000006744	N/A
ELFN1	ENSG00000225968	N/A
ELFN2	ENSG00000166897	N/A
ELOA2	ENSG00000206181	N/A
EMC10	ENSG00000161671	N/A
ENDOV	ENSG00000173818	N/A
ENPP5	ENSG00000112796	N/A
ENTPD2	ENSG00000054179	N/A
ENTPD8	ENSG00000188833	N/A
EPHX1	ENSG00000143819	N/A
EPOP	ENSG00000273604	N/A
EPPK1	ENSG00000261150	N/A
EPS8L2	ENSG00000177106	N/A
ERFL	ENSG00000268041	N/A
ERICH1	ENSG00000104714	N/A
ERICH4	ENSG00000204978	N/A
ERV3-1	ENSG00000213462	N/A
ERV3-1-ZNF117	ENSG00000152926	N/A
ERVFRD-1	ENSG00000244476	N/A
ERVH48-1	ENSG00000233056	N/A
ERVK3-1	ENSG00000142396	N/A
ERVMER34-1	ENSG00000226887	N/A
ERVV-1	ENSG00000269526	N/A
ERVV-2	ENSG00000268964	N/A
ERVW-1	ENSG00000242950	N/A
ETDA	ENSG00000238210	N/A
ETDB	ENSG00000224107	N/A
ETDC	ENSG00000283644	N/A
ETHE1	ENSG00000105755	N/A
EVPLL	ENSG00000214860	N/A
EXD3	ENSG00000187609	N/A
EXOC3L4	ENSG00000205436	N/A
EXOSC4	ENSG00000178896	N/A
EZHIP	ENSG00000187690	N/A
F11	ENSG00000088926	N/A
FAAP20	ENSG00000162585	N/A
FABP12	ENSG00000197416	N/A
FABP9	ENSG00000205186	N/A
FADS1	ENSG00000149485	N/A
FAH	ENSG00000103876	N/A
FAHD2B	ENSG00000144199	N/A
FAM120AOS	ENSG00000188938	N/A
FAM153A	ENSG00000170074	N/A
FAM153B	ENSG00000182230	N/A
FAM163B	ENSG00000196990	N/A
FAM177B	ENSG00000197520	N/A
FAM200A	ENSG00000221909	N/A
FAM200B	ENSG00000237765	N/A
FAM220A	ENSG00000178397	N/A
FAM222A	ENSG00000139438	N/A
FAM228A	ENSG00000186453	N/A
FAM236A	ENSG00000275520	N/A
FAM236B	ENSG00000268994	N/A
FAM236C	ENSG00000225396	N/A
FAM236D	ENSG00000225396	N/A
FAM237B	ENSG00000283267	N/A
FAM240B	ENSG00000283329	N/A
FAM240C	ENSG00000216921	N/A
FAM246A	ENSG00000286102	N/A
FAM246B	ENSG00000286175	N/A
FAM246C	ENSG00000286025	N/A
FAM24B	ENSG00000213185	N/A
FAM25C	ENSG00000276430	N/A
FAM25G	ENSG00000189090	N/A
FAM47A	ENSG00000185448	N/A
FAM47B	ENSG00000189132	N/A
FAM47C	ENSG00000198173	N/A
FAM50B	ENSG00000145945	N/A
FAM53A	ENSG00000174137	N/A
FAM83H	ENSG00000180921	N/A
FAM9A	ENSG00000183304	N/A
FAM9B	ENSG00000177138	N/A
FAM9C	ENSG00000187268	N/A
FBN3	ENSG00000142449	N/A
FBRSL1	ENSG00000112787	N/A
FBXL12	ENSG00000127452	N/A
FBXL6	ENSG00000182325	N/A
FBXO27	ENSG00000161243	N/A
FBXW5	ENSG00000159069	N/A
FCAR	ENSG00000186431	N/A
FCER2	ENSG00000104921	N/A
FCGRT	ENSG00000104870	N/A
FCN2	ENSG00000160339	N/A
FCRL1	ENSG00000163534	N/A
FCRL3	ENSG00000160856	N/A
FCRL4	ENSG00000163518	N/A
FDCSP	ENSG00000181617	N/A
FDXR	ENSG00000161513	N/A
FES	ENSG00000182511	N/A
FGFBP2	ENSG00000137441	N/A
FGFR3	ENSG00000068078	N/A
FIBCD1	ENSG00000130720	N/A
FIGNL2	ENSG00000261308	N/A
FLG	ENSG00000143631	N/A
FLG2	ENSG00000143520	N/A
FLT3LG	ENSG00000090554	N/A
FMO4	ENSG00000076258	N/A
FOLH1B	ENSG00000134612	N/A
FOXA3	ENSG00000170608	N/A
FOXB1	ENSG00000171956	N/A
FOXD1	ENSG00000251493	N/A
FOXF1	ENSG00000103241	N/A
FOXI2	ENSG00000186766	N/A
FOXL2	ENSG00000183770	N/A
FOXL2NB	ENSG00000206262	N/A
FOXO3B	ENSG00000240445	N/A
FOXO6	ENSG00000204060	N/A
FOXR2	ENSG00000189299	N/A
FPR1	ENSG00000171051	N/A
FPR3	ENSG00000187474	N/A
FRAT2	ENSG00000181274	N/A
FREM3	ENSG00000183090	N/A
FRG2	ENSG00000205097	N/A
FRG2B	ENSG00000225899	N/A
FRG2C	ENSG00000172969	N/A
FRMD1	ENSG00000153303	N/A
FSCN1	ENSG00000075618	N/A
FSCN2	ENSG00000186765	N/A
FTH1	ENSG00000167996	N/A
FTHL17	ENSG00000132446	N/A
FURIN	ENSG00000140564	N/A
FUT2	ENSG00000176920	N/A
FUT3	ENSG00000171124	N/A
FUT5	ENSG00000130383	N/A
FUT6	ENSG00000156413	N/A
FUT7	ENSG00000180549	N/A
FXYD6	ENSG00000137726	N/A
FZD10	ENSG00000111432	N/A
FZD2	ENSG00000180340	N/A
GAB4	ENSG00000215568	N/A
GABRR3	ENSG00000183185	N/A
GAGE1	ENSG00000205777	N/A
GAGE10	ENSG00000215274	N/A
GAGE12B	ENSG00000216649	N/A
GAGE12C	ENSG00000237671	N/A
GAGE12D	ENSG00000227488	N/A
GAGE12E	ENSG00000216649	N/A
GAGE12F	ENSG00000236362	N/A
GAGE12G	ENSG00000215269	N/A
GAGE12H	ENSG00000224902	N/A
GAGE12I	ENSG00000215269	N/A
GAGE12J	ENSG00000224659	N/A
GAGE13	ENSG00000274274	N/A
GAGE2A	ENSG00000189064	N/A
GAGE2B	ENSG00000189064	N/A
GAGE2C	ENSG00000236362	N/A
GAGE2D	ENSG00000189064	N/A
GAGE2E	ENSG00000189064	N/A
GAGE4	ENSG00000215269	N/A
GAGE6	ENSG00000215269	N/A
GAGE7	ENSG00000215269	N/A
GAGE8	ENSG00000189064	N/A
GAL3ST1	ENSG00000128242	N/A
GALNT4	ENSG00000257594	N/A
GALNT9	ENSG00000182870	N/A
GALP	ENSG00000197487	N/A
GALR3	ENSG00000128310	N/A
GAPT	ENSG00000175857	N/A
GAS1	ENSG00000180447	N/A
GBGT1	ENSG00000148288	N/A
GBP2	ENSG00000162645	N/A
GBP3	ENSG00000117226	N/A
GBP4	ENSG00000162654	N/A
GBP7	ENSG00000213512	N/A
GCGR	ENSG00000215644	N/A
GCKR	ENSG00000084734	N/A
GCNT7	ENSG00000124091	N/A
GCSAML	ENSG00000169224	N/A
GFRA4	ENSG00000125861	N/A
GFY	ENSG00000261949	N/A
GGT1	ENSG00000100031	N/A
GGT5	ENSG00000099998	N/A
GGTA1	ENSG00000204136	N/A
GGTLC1	ENSG00000149435	N/A
GGTLC2	ENSG00000100121	N/A
GGTLC3	ENSG00000274252	N/A
GIMAP1	ENSG00000213203	N/A
GJA5	ENSG00000265107	N/A
GJD3	ENSG00000183153	N/A
GLI4	ENSG00000250571	N/A
GLRX5	ENSG00000182512	N/A
GLT1D1	ENSG00000151948	N/A
GLYATL1	ENSG00000166840	N/A
GLYATL1B	ENSG00000255151	N/A
GMPPB	ENSG00000173540	N/A
GNAT1	ENSG00000114349	N/A
GNAZ	ENSG00000128266	N/A
GNG3	ENSG00000162188	N/A
GNG4	ENSG00000168243	N/A
GNG8	ENSG00000167414	N/A
GNGT1	ENSG00000127928	N/A
GOLGA6L1	ENSG00000273976	N/A
GOLGA6L10	ENSG00000278662	N/A
GOLGA6L2	ENSG00000174450	N/A
GOLGA6L22	ENSG00000277865	N/A
GOLGA6L4	ENSG00000184206	N/A
GOLGA6L6	ENSG00000277322	N/A
GOLGA6L7	ENSG00000261649	N/A
GOLGA6L9	ENSG00000197978	N/A
GOLGA8M	ENSG00000261480	N/A
GON7	ENSG00000170270	N/A
GP2	ENSG00000169347	N/A
GPAA1	ENSG00000197858	N/A
GPIHBP1	ENSG00000277494	N/A
GPR108	ENSG00000125734	N/A
GPR132	ENSG00000183484	N/A
GPR135	ENSG00000181619	N/A
GPR142	ENSG00000257008	N/A
GPR17	ENSG00000144230	N/A
GPR25	ENSG00000170128	N/A
GPR26	ENSG00000154478	N/A
GPR32	ENSG00000142511	N/A
GPR37L1	ENSG00000170075	N/A
GPR62	ENSG00000180929	N/A
GPR78	ENSG00000155269	N/A
GPR88	ENSG00000181656	N/A
GPRASP1	ENSG00000198932	N/A
GPRC5B	ENSG00000167191	N/A
GPSM1	ENSG00000160360	N/A
GPSM3	ENSG00000213654	N/A
GPX6	ENSG00000198704	N/A
GPX8	ENSG00000164294	N/A
GREP1	ENSG00000262152	N/A
GRID2IP	ENSG00000215045	N/A
GRIFIN	ENSG00000275572	N/A
GRIK1	ENSG00000171189	N/A
GRIN1	ENSG00000176884	N/A
GRINA	ENSG00000178719	N/A
GSC2	ENSG00000063515	N/A
GSDMD	ENSG00000104518	N/A
GSG1L	ENSG00000169181	N/A
GSG1L2	ENSG00000214978	N/A
GSTA1	ENSG00000243955	N/A
GSTA2	ENSG00000244067	N/A
GSTA3	ENSG00000174156	N/A
GSTA5	ENSG00000182793	N/A
GSTM1	ENSG00000134184	N/A
GSTM2	ENSG00000213366	N/A
GSTM5	ENSG00000134201	N/A
GSX1	ENSG00000169840	N/A
GTPBP6	ENSG00000178605	N/A
GTSE1	ENSG00000075218	N/A
GUCA1ANB	ENSG00000287363	N/A
GUCD1	ENSG00000138867	N/A
GYPA	ENSG00000170180	N/A
GYPB	ENSG00000250361	N/A
GYPE	ENSG00000197465	N/A
GZMA	ENSG00000145649	N/A
GZMB	ENSG00000100453	N/A
H1-1	ENSG00000124610	N/A
H1-10	ENSG00000184897	N/A
H1-4	ENSG00000168298	N/A
H1-5	ENSG00000184357	N/A
H2AC11	ENSG00000275221	N/A
H2AC14	ENSG00000276368	N/A
H2AC15	ENSG00000275221	N/A
H2AC17	ENSG00000278677	N/A
H2AC4	ENSG00000277075	N/A
H2AC6	ENSG00000180573	N/A
H2AC7	ENSG00000196866	N/A
H2AC8	ENSG00000277075	N/A
H2AJ	ENSG00000246705	N/A
H2AL3	ENSG00000229674	N/A
H2AP	ENSG00000187516	N/A
H2AW	ENSG00000181218	N/A
H2BC1	ENSG00000146047	N/A
H2BC12	ENSG00000197903	N/A
H2BC13	ENSG00000185130	N/A
H2BC14	ENSG00000273703	N/A
H2BC15	ENSG00000233822	N/A
H2BC17	ENSG00000274641	N/A
H2BC21	ENSG00000184678	N/A
H2BC4	ENSG00000273802	N/A
H2BC5	ENSG00000158373	N/A
H2BC8	ENSG00000273802	N/A
H2BC9	ENSG00000275713	N/A
H2BU1	ENSG00000196890	N/A
H3-4	ENSG00000168148	N/A
H3C1	ENSG00000197153	N/A
H3C11	ENSG00000275379	N/A
H3C12	ENSG00000197153	N/A
H3C13	ENSG00000183598	N/A
H3C14	ENSG00000203811	N/A
H3C15	ENSG00000183598	N/A
H3C2	ENSG00000286522	N/A
H3C6	ENSG00000274750	N/A
H3C7	ENSG00000277775	N/A
H3C8	ENSG00000273983	N/A
H4-16	ENSG00000197837	N/A
H4C1	ENSG00000158406	N/A
H4C12	ENSG00000273542	N/A
H4C13	ENSG00000275126	N/A
H4C2	ENSG00000278705	N/A
H4C3	ENSG00000197061	N/A
H4C5	ENSG00000276966	N/A
H4C6	ENSG00000274618	N/A
H4C7	ENSG00000275663	N/A
H4C8	ENSG00000158406	N/A
H4C9	ENSG00000276180	N/A
HAGHL	ENSG00000103253	N/A
HAP1	ENSG00000173805	N/A
HAS1	ENSG00000105509	N/A
HBB	ENSG00000244734	N/A
HBD	ENSG00000223609	N/A
HBG1	ENSG00000213934	N/A
HBG2	ENSG00000196565	N/A
HBM	ENSG00000206177	N/A
HCG22	ENSG00000228789	N/A
HES2	ENSG00000069812	N/A
HES4	ENSG00000188290	N/A
HES5	ENSG00000197921	N/A
HEXD	ENSG00000169660	N/A
HGFAC	ENSG00000109758	N/A
HHIPL2	ENSG00000143512	N/A
HLA-A	ENSG00000206503	N/A
HLA-B	ENSG00000234745	N/A
HLA-C	ENSG00000204525	N/A
HLA-DOA	ENSG00000204252	N/A
HLA-DOB	ENSG00000241106	N/A
HLA-DQB3	ENSG00000226030	N/A
HLA-F	ENSG00000204642	N/A
HLA-G	ENSG00000204632	N/A
HMGA2	ENSG00000149948	N/A
HMGN4	ENSG00000182952	N/A
HMHB1	ENSG00000158497	N/A
HMSD	ENSG00000221887	N/A
HMX1	ENSG00000215612	N/A
HMX2	ENSG00000188816	N/A
HMX3	ENSG00000188620	N/A
HOXB8	ENSG00000120068	N/A
HOXD9	ENSG00000128709	N/A
HRAS	ENSG00000174775	N/A
HRC	ENSG00000130528	N/A
HRH4	ENSG00000134489	N/A
HRK	ENSG00000135116	N/A
HRURF	ENSG00000288677	N/A
HS3ST2	ENSG00000122254	N/A
HS3ST3A1	ENSG00000153976	N/A
HSD17B13	ENSG00000170509	N/A
HSD17B14	ENSG00000087076	N/A
HSD17B6	ENSG00000025423	N/A
HSFX1	ENSG00000171116	N/A
HSFX2	ENSG00000268738	N/A
HSPA6	ENSG00000173110	N/A
HSPB2	ENSG00000170276	N/A
HSPB3	ENSG00000169271	N/A
HTD2	ENSG00000255154	N/A
HTN1	ENSG00000126550	N/A
HTN3	ENSG00000205649	N/A
HTR3C	ENSG00000178084	N/A
HTR3E	ENSG00000186038	N/A
HTRA1	ENSG00000166033	N/A
HTRA3	ENSG00000170801	N/A
HUS1B	ENSG00000188996	N/A
IAPP	ENSG00000121351	N/A
ID4	ENSG00000172201	N/A
IDI2	ENSG00000148377	N/A
IDUA	ENSG00000127415	N/A
IFI16	ENSG00000163565	N/A
IFI27	ENSG00000165949	N/A
IFI27L1	ENSG00000165948	N/A
IFI27L2	ENSG00000119632	N/A
IFIT1B	ENSG00000204010	N/A
IFITM10	ENSG00000244242	N/A
IFITM5	ENSG00000206013	N/A
IFNA1	ENSG00000197919	N/A
IFNA10	ENSG00000186803	N/A
IFNA13	ENSG00000233816	N/A
IFNA14	ENSG00000228083	N/A
IFNA16	ENSG00000147885	N/A
IFNA17	ENSG00000234829	N/A
IFNA2	ENSG00000188379	N/A
IFNA21	ENSG00000137080	N/A
IFNA4	ENSG00000236637	N/A
IFNA5	ENSG00000147873	N/A
IFNA6	ENSG00000120235	N/A
IFNA7	ENSG00000214042	N/A
IFNA8	ENSG00000120242	N/A
IFNL1	ENSG00000182393	N/A
IFNL4	ENSG00000272395	N/A
IGF2	ENSG00000167244	N/A
IGFBP1	ENSG00000146678	N/A
IGFL4	ENSG00000204869	N/A
IGFN1	ENSG00000163395	N/A
IGLL5	ENSG00000254709	N/A
IGLON5	ENSG00000142549	N/A
IL10RA	ENSG00000110324	N/A
IL11	ENSG00000095752	N/A
IL16	ENSG00000172349	N/A
IL17REL	ENSG00000188263	N/A
IL36A	ENSG00000136694	N/A
IL36G	ENSG00000136688	N/A
IL3RA	ENSG00000185291	N/A
INAFM1	ENSG00000257704	N/A
INAFM2	ENSG00000259330	N/A
INAVA	ENSG00000163362	N/A
INF2	ENSG00000203485	N/A
INHA	ENSG00000123999	N/A
INMT	ENSG00000241644	N/A
INPP5E	ENSG00000148384	N/A
INS-IGF2	ENSG00000129965	N/A
INSL4	ENSG00000120211	N/A
INSL5	ENSG00000172410	N/A
INSM1	ENSG00000173404	N/A
INTS11	ENSG00000127054	N/A
IQANK1	ENSG00000203499	N/A
IRF2BP1	ENSG00000170604	N/A
IRF7	ENSG00000185507	N/A
IRGM	ENSG00000237693	N/A
IRX1	ENSG00000170549	N/A
IRX3	ENSG00000177508	N/A
ISG20	ENSG00000172183	N/A
ISL2	ENSG00000159556	N/A
ISOC2	ENSG00000063241	N/A
ITGAX	ENSG00000140678	N/A
ITLN1	ENSG00000179914	N/A
ITLN2	ENSG00000158764	N/A
IVL	ENSG00000163207	N/A
IZUMO2	ENSG00000161652	N/A
JAG2	ENSG00000184916	N/A
JAKMIP1	ENSG00000152969	N/A
JOSD2	ENSG00000161677	N/A
JRK	ENSG00000234616	N/A
KANTR	ENSG00000232593	N/A
KBTBD11	ENSG00000176595	N/A
KBTBD7	ENSG00000120696	N/A
KCNA7	ENSG00000104848	N/A
KCNC3	ENSG00000131398	N/A
KCNE1	ENSG00000180509	N/A
KCNJ12	ENSG00000184185	N/A
KCNJ18	ENSG00000260458	N/A
KCNK17	ENSG00000124780	N/A
KCNK9	ENSG00000169427	N/A
KCNT1	ENSG00000107147	N/A
KDELR1	ENSG00000105438	N/A
KDM4E	ENSG00000235268	N/A
KDM5D	ENSG00000012817	N/A
KHDC1	ENSG00000135314	N/A
KHDC1L	ENSG00000256980	N/A
KIAA0319	ENSG00000137261	N/A
KIAA1586	ENSG00000168116	N/A
KIF19	ENSG00000196169	N/A
KIF21B	ENSG00000116852	N/A
KIF26A	ENSG00000066735	N/A
KIF7	ENSG00000166813	N/A
KIR2DL1	ENSG00000125498	N/A
KIR2DL3	ENSG00000243772	N/A
KIR2DL4	ENSG00000189013	N/A
KIR2DS4	ENSG00000221957	N/A
KIR3DL1	ENSG00000167633	N/A
KIR3DL2	ENSG00000240403	N/A
KIR3DL3	ENSG00000242019	N/A
KISS1	ENSG00000170498	N/A
KLF13	ENSG00000169926	N/A
KLF18	ENSG00000283039	N/A
KLF2	ENSG00000127528	N/A
KLHDC8B	ENSG00000185909	N/A
KLHL17	ENSG00000187961	N/A
KLK1	ENSG00000167748	N/A
KLK10	ENSG00000129451	N/A
KLK11	ENSG00000167757	N/A
KLK12	ENSG00000186474	N/A
KLK15	ENSG00000174562	N/A
KLK2	ENSG00000167751	N/A
KLK3	ENSG00000142515	N/A
KLK4	ENSG00000167749	N/A
KLK5	ENSG00000167754	N/A
KLK6	ENSG00000167755	N/A
KLK8	ENSG00000129455	N/A
KLK9	ENSG00000213022	N/A
KLRB1	ENSG00000111796	N/A
KLRC4	ENSG00000183542	N/A
KLRC4-KLRK1	ENSG00000255819	N/A
KLRG1	ENSG00000139187	N/A
KMT5C	ENSG00000133247	N/A
KRBA2	ENSG00000184619	N/A
KRBOX4	ENSG00000147121	N/A
KRT26	ENSG00000186393	N/A
KRT27	ENSG00000171446	N/A
KRT28	ENSG00000173908	N/A
KRT31	ENSG00000094796	N/A
KRT33B	ENSG00000131738	N/A
KRT37	ENSG00000108417	N/A
KRT38	ENSG00000171360	N/A
KRT81	ENSG00000205426	N/A
KRT83	ENSG00000170523	N/A
KRT86	ENSG00000170442	N/A
KRT9	ENSG00000171403	N/A
KRTAP10-1	ENSG00000215455	N/A
KRTAP10-10	ENSG00000221859	N/A
KRTAP10-12	ENSG00000189169	N/A
KRTAP10-2	ENSG00000205445	N/A
KRTAP10-3	ENSG00000212935	N/A
KRTAP10-5	ENSG00000241123	N/A
KRTAP10-7	ENSG00000272804	N/A
KRTAP10-8	ENSG00000187766	N/A
KRTAP1-1	ENSG00000188581	N/A
KRTAP11-1	ENSG00000182591	N/A
KRTAP12-1	ENSG00000187175	N/A
KRTAP12-2	ENSG00000221864	N/A
KRTAP12-3	ENSG00000205439	N/A
KRTAP12-4	ENSG00000212933	N/A
KRTAP1-3	ENSG00000221880	N/A
KRTAP13-1	ENSG00000198390	N/A
KRTAP13-2	ENSG00000182816	N/A
KRTAP13-3	ENSG00000240432	N/A
KRTAP13-4	ENSG00000186971	N/A
KRTAP1-4	ENSG00000204887	N/A
KRTAP1-5	ENSG00000221852	N/A
KRTAP15-1	ENSG00000186970	N/A
KRTAP16-1	ENSG00000212657	N/A
KRTAP17-1	ENSG00000186860	N/A
KRTAP19-1	ENSG00000184351	N/A
KRTAP19-2	ENSG00000186965	N/A
KRTAP19-3	ENSG00000244025	N/A
KRTAP19-4	ENSG00000186967	N/A
KRTAP19-5	ENSG00000186977	N/A
KRTAP19-6	ENSG00000186925	N/A
KRTAP19-7	ENSG00000244362	N/A
KRTAP19-8	ENSG00000206102	N/A
KRTAP20-1	ENSG00000244624	N/A
KRTAP20-2	ENSG00000184032	N/A
KRTAP20-3	ENSG00000206104	N/A
KRTAP20-4	ENSG00000206105	N/A
KRTAP21-1	ENSG00000187005	N/A
KRTAP21-2	ENSG00000187026	N/A
KRTAP21-3	ENSG00000231068	N/A
KRTAP22-1	ENSG00000186924	N/A
KRTAP22-2	ENSG00000206106	N/A
KRTAP23-1	ENSG00000186980	N/A
KRTAP24-1	ENSG00000188694	N/A
KRTAP25-1	ENSG00000232263	N/A
KRTAP26-1	ENSG00000197683	N/A
KRTAP27-1	ENSG00000206107	N/A
KRTAP4-12	ENSG00000213416	N/A
KRTAP4-3	ENSG00000196156	N/A
KRTAP4-6	ENSG00000198090	N/A
KRTAP4-7	ENSG00000240871	N/A
KRTAP5-1	ENSG00000205869	N/A
KRTAP5-10	ENSG00000204572	N/A
KRTAP5-11	ENSG00000204571	N/A
KRTAP5-3	ENSG00000196224	N/A
KRTAP5-4	ENSG00000241598	N/A
KRTAP5-6	ENSG00000205864	N/A
KRTAP5-7	ENSG00000244411	N/A
KRTAP5-8	ENSG00000241233	N/A
KRTAP5-9	ENSG00000254997	N/A
KRTAP6-1	ENSG00000184724	N/A
KRTAP6-2	ENSG00000186930	N/A
KRTAP6-3	ENSG00000212938	N/A
KRTAP8-1	ENSG00000183640	N/A
KTI12	ENSG00000198841	N/A
L1TD1	ENSG00000240563	N/A
LAMB2	ENSG00000172037	N/A
LANCL2	ENSG00000132434	N/A
LBHD1	ENSG00000162194	N/A
LBHD2	ENSG00000283071	N/A
LCE1A	ENSG00000186844	N/A
LCE1B	ENSG00000196734	N/A
LCE1C	ENSG00000197084	N/A
LCE1D	ENSG00000172155	N/A
LCE1E	ENSG00000186226	N/A
LCE1F	ENSG00000240386	N/A
LCE2A	ENSG00000187173	N/A
LCE2B	ENSG00000159455	N/A
LCE2C	ENSG00000187180	N/A
LCE2D	ENSG00000187223	N/A
LCE3A	ENSG00000185962	N/A
LCE3C	ENSG00000244057	N/A
LCE3D	ENSG00000163202	N/A
LCE3E	ENSG00000185966	N/A
LCE4A	ENSG00000187170	N/A
LCE5A	ENSG00000186207	N/A
LCE6A	ENSG00000235942	N/A
LCN1	ENSG00000160349	N/A
LCN12	ENSG00000184925	N/A
LCN15	ENSG00000177984	N/A
LCN6	ENSG00000267206	N/A
LCN8	ENSG00000204001	N/A
LCN9	ENSG00000148386	N/A
LCNL1	ENSG00000214402	N/A
LCORL	ENSG00000178177	N/A
LDHA	ENSG00000134333	N/A
LDHAL6A	ENSG00000166800	N/A
LDHAL6B	ENSG00000171989	N/A
LENG9	ENSG00000275183	N/A
LFNG	ENSG00000106003	N/A
LGR6	ENSG00000133067	N/A
LHB	ENSG00000104826	N/A
LHX3	ENSG00000107187	N/A
LHX9	ENSG00000143355	N/A
LILRA1	ENSG00000104974	N/A
LILRA2	ENSG00000239998	N/A
LILRB1	ENSG00000104972	N/A
LILRB2	ENSG00000131042	N/A
LIM2	ENSG00000105370	N/A
LIMS2	ENSG00000072163	N/A
LIMS3	ENSG00000256977	N/A
LIMS4	ENSG00000256671	N/A
LIN9	ENSG00000183814	N/A
LINC02210-CRHR1	ENSG00000120088	N/A
LIPJ	ENSG00000204022	N/A
LKAAEAR1	ENSG00000171695	N/A
LMAN1L	ENSG00000140506	N/A
LMNTD2	ENSG00000185522	N/A
LMOD1	ENSG00000163431	N/A
LMTK3	ENSG00000142235	N/A
LOC100132202	ENSG00000227717	N/A
LOC101059948	ENSG00000268655	N/A
LOC101929773	ENSG00000251685	N/A
LOC102723623	ENSG00000273756	N/A
LOC102723655	ENSG00000183632	N/A
LOC102723713	ENSG00000183632	N/A
LOC102723971	ENSG00000236543	N/A
LOC102724334	ENSG00000274559	N/A
LOC102724474	ENSG00000283828	N/A
LOC102725191	ENSG00000226690	N/A
LOC105371267	ENSG00000277639	N/A
LOC105372440	ENSG00000261341	N/A
LOC107987373	ENSG00000214026	N/A
LOC107987423	ENSG00000228695	N/A
LOC112267897	ENSG00000237378	N/A
LOC112267968	ENSG00000285492	N/A
LOC112577516	ENSG00000286135	N/A
LOC112694756	ENSG00000285043	N/A
LOC114841035	ENSG00000286264	N/A
LOC400499	ENSG00000188897	N/A
LOC441239	ENSG00000189316	N/A
LOC645202	ENSG00000237850	N/A
LOC647264	ENSG00000285566	N/A
LOC728392	ENSG00000286190	N/A
LOC729966	ENSG00000284797	N/A
LOC730098	ENSG00000187186	N/A
LONRF2	ENSG00000170500	N/A
LORICRIN	ENSG00000203782	N/A
LPA	ENSG00000198670	N/A
LRCOL1	ENSG00000204583	N/A
LRRC10B	ENSG00000204950	N/A
LRRC26	ENSG00000184709	N/A
LRRC38	ENSG00000162494	N/A
LRRC45	ENSG00000169683	N/A
LRRC47	ENSG00000130764	N/A
LRRC4B	ENSG00000131409	N/A
LRRC56	ENSG00000161328	N/A
LRRC75B	ENSG00000178026	N/A
LRRN4CL	ENSG00000177363	N/A
LSP1	ENSG00000130592	N/A
LUZP4	ENSG00000102021	N/A
LY6D	ENSG00000167656	N/A
LY6E	ENSG00000160932	N/A
LY6H	ENSG00000176956	N/A
LY6L	ENSG00000261667	N/A
LY9	ENSG00000122224	N/A
LYNX1-SLURP2	ENSG00000284505	N/A
LYPD2	ENSG00000197353	N/A
LYPD4	ENSG00000273111	N/A
LYPD5	ENSG00000159871	N/A
LYPD8	ENSG00000259823	N/A
LYZL1	ENSG00000120563	N/A
LYZL2	ENSG00000151033	N/A
MAFA	ENSG00000182759	N/A
MAFG	ENSG00000197063	N/A
MAFK	ENSG00000198517	N/A
MAGEB10	ENSG00000177689	N/A
MAGEB5	ENSG00000188408	N/A
MAGEB6	ENSG00000176746	N/A
MAGEB6B	ENSG00000232030	N/A
MAGEE2	ENSG00000186675	N/A
MAMDC4	ENSG00000177943	N/A
MAN2B2	ENSG00000013288	N/A
MAP1LC3B2	ENSG00000258102	N/A
MAP1LC3C	ENSG00000197769	N/A
MAP2K3	ENSG00000034152	N/A
MAP3K7CL	ENSG00000156265	N/A
MAPK11	ENSG00000185386	N/A
MAPK15	ENSG00000181085	N/A
MARCKS	ENSG00000277443	N/A
MARCOL	ENSG00000248109	N/A
MAS1	ENSG00000130368	N/A
MAS1L	ENSG00000204687	N/A
MAZ	ENSG00000103495	N/A
MCAM	ENSG00000076706	N/A
MCEMP1	ENSG00000183019	N/A
MCIDAS	ENSG00000234602	N/A
MCRIP1	ENSG00000225663	N/A
MED18	ENSG00000130772	N/A
MEIS3	ENSG00000105419	N/A
MESP1	ENSG00000166823	N/A
METTL7B	ENSG00000170439	N/A
MEX3B	ENSG00000183496	N/A
MFRP	ENSG00000235718	N/A
MGAM2	ENSG00000257743	N/A
MGAT5B	ENSG00000167889	N/A
MIB2	ENSG00000197530	N/A
MICA	ENSG00000204520	N/A
MICALL2	ENSG00000164877	N/A
MICB	ENSG00000204516	N/A
MIF	ENSG00000240972	N/A
MIS18A	ENSG00000159055	N/A
MIXL1	ENSG00000185155	N/A
MLC1	ENSG00000100427	N/A
MLLT6	ENSG00000275023	N/A
MMEL1	ENSG00000142606	N/A
MMP10	ENSG00000166670	N/A
MMP17	ENSG00000198598	N/A
MMP23B	ENSG00000189409	N/A
MMP24OS	ENSG00000126005	N/A
MNDA	ENSG00000163563	N/A
MOG	ENSG00000204655	N/A
MORN3	ENSG00000139714	N/A
MPPED1	ENSG00000186732	N/A
MRAP	ENSG00000170262	N/A
MRGPRE	ENSG00000184350	N/A
MRGPRF	ENSG00000172935	N/A
MRGPRG	ENSG00000182170	N/A
MROH5	ENSG00000226807	N/A
MROH6	ENSG00000204839	N/A
MRPL23	ENSG00000214026	N/A
MRPL41	ENSG00000182154	N/A
MRPL51	ENSG00000111639	N/A
MRPS26	ENSG00000125901	N/A
MS4A12	ENSG00000071203	N/A
MS4A14	ENSG00000166928	N/A
MS4A15	ENSG00000166961	N/A
MS4A18	ENSG00000214782	N/A
MS4A3	ENSG00000149516	N/A
MS4A4A	ENSG00000110079	N/A
MS4A4E	ENSG00000214787	N/A
MS4A6A	ENSG00000110077	N/A
MS4A6E	ENSG00000166926	N/A
MSANTD1	ENSG00000188981	N/A
MSANTD3-TMEFF1	ENSG00000251349	N/A
MSANTD5	ENSG00000285891	N/A
MT1A	ENSG00000205362	N/A
MT1B	ENSG00000169688	N/A
MT1E	ENSG00000169715	N/A
MT1G	ENSG00000125144	N/A
MT1H	ENSG00000205358	N/A
MT1HL1	ENSG00000244020	N/A
MT2A	ENSG00000125148	N/A
MTA1	ENSG00000182979	N/A
MT-ATP6	ENSG00000198899	N/A
MT-ATP8	ENSG00000228253	N/A
MT-CO1	ENSG00000198804	N/A
MT-CO2	ENSG00000198712	N/A
MT-CYB	ENSG00000198727	N/A
MTHFS	ENSG00000136371	N/A
MT-ND1	ENSG00000198888	N/A
MT-ND2	ENSG00000198763	N/A
MT-ND3	ENSG00000198840	N/A
MT-ND4	ENSG00000198886	N/A
MT-ND4L	ENSG00000212907	N/A
MT-ND5	ENSG00000198786	N/A
MT-ND6	ENSG00000198695	N/A
MUC12	ENSG00000205277	N/A
MUC2	ENSG00000198788	N/A
MUC21	ENSG00000204544	N/A
MUC22	ENSG00000261272	N/A
MUC3A	ENSG00000169894	N/A
MUC5AC	ENSG00000215182	N/A
MUC6	ENSG00000184956	N/A
MUC7	ENSG00000171195	N/A
MUCL1	ENSG00000172551	N/A
MXRA7	ENSG00000182534	N/A
MXRA8	ENSG00000162576	N/A
MYBPC2	ENSG00000086967	N/A
MYEOV	ENSG00000172927	N/A
MYL12A	ENSG00000101608	N/A
MYL5	ENSG00000215375	N/A
MYLK3	ENSG00000140795	N/A
MYO1G	ENSG00000136286	N/A
MYO7B	ENSG00000169994	N/A
MYOC	ENSG00000034971	N/A
MYOCOS	ENSG00000283683	N/A
MYOM2	ENSG00000036448	N/A
MYPOP	ENSG00000176182	N/A
N4BP2L1	ENSG00000139597	N/A
NACA2	ENSG00000253506	N/A
NACAD	ENSG00000136274	N/A
NAPRT	ENSG00000147813	N/A
NAPSA	ENSG00000131400	N/A
NAT14	ENSG00000090971	N/A
NAT8L	ENSG00000185818	N/A
NAV1	ENSG00000134369	N/A
NBDY	ENSG00000204272	N/A
NBPF1	ENSG00000219481	N/A
NBPF10	ENSG00000271425	N/A
NBPF11	ENSG00000263956	N/A
NBPF12	ENSG00000268043	N/A
NBPF14	ENSG00000270629	N/A
NBPF15	ENSG00000266338	N/A
NBPF19	ENSG00000271383	N/A
NBPF20	ENSG00000162825	N/A
NBPF26	ENSG00000273136	N/A
NBPF3	ENSG00000142794	N/A
NBPF4	ENSG00000196427	N/A
NBPF6	ENSG00000186086	N/A
NBPF8	ENSG00000270231	N/A
NBPF9	ENSG00000269713	N/A
NCKIPSD	ENSG00000213672	N/A
NCOR2	ENSG00000196498	N/A
NCR2	ENSG00000096264	N/A
NCR3LG1	ENSG00000188211	N/A
NDN	ENSG00000182636	N/A
NDOR1	ENSG00000188566	N/A
NDST3	ENSG00000164100	N/A
NDUFA3	ENSG00000170906	N/A
NDUFAF8	ENSG00000224877	N/A
NECAB1	ENSG00000123119	N/A
NEDD8	ENSG00000129559	N/A
NEUROD2	ENSG00000171532	N/A
NEUROG2	ENSG00000178403	N/A
NFAM1	ENSG00000235568	N/A
NFILZ	ENSG00000268480	N/A
NHLH1	ENSG00000171786	N/A
NKG7	ENSG00000105374	N/A
NKX1-1	ENSG00000235608	N/A
NKX1-2	ENSG00000229544	N/A
NKX2-4	ENSG00000125816	N/A
NKX2-5	ENSG00000183072	N/A
NKX2-6	ENSG00000180053	N/A
NLGN2	ENSG00000169992	N/A
NLRP2	ENSG00000022556	N/A
NLRP2B	ENSG00000215174	N/A
NLRP6	ENSG00000174885	N/A
NLRP7	ENSG00000167634	N/A
NME1	ENSG00000239672	N/A
NME1-NME2	ENSG00000011052	N/A
NME6	ENSG00000172113	N/A
NOTCH2NLA	ENSG00000264343	N/A
NOTCH2NLB	ENSG00000286019	N/A
NOTCH2NLC	ENSG00000286219	N/A
NOTCH2NLR	ENSG00000286106	N/A
NOTCH4	ENSG00000204301	N/A
NOXA1	ENSG00000188747	N/A
NPAP1	ENSG00000185823	N/A
NPAS2	ENSG00000170485	N/A
NPB	ENSG00000183979	N/A
NPBWR2	ENSG00000125522	N/A
NPDC1	ENSG00000107281	N/A
NPFFR1	ENSG00000148734	N/A
NPIPA1	ENSG00000183426	N/A
NPIPA2	ENSG00000183426	N/A
NPIPA3	ENSG00000224712	N/A
NPIPA5	ENSG00000183793	N/A
NPIPA7	ENSG00000214967	N/A
NPIPA8	ENSG00000214940	N/A
NPIPA9	ENSG00000183889	N/A
NPIPB11	ENSG00000254206	N/A
NPIPB12	ENSG00000169203	N/A
NPIPB13	ENSG00000169246	N/A
NPIPB15	ENSG00000196436	N/A
NPIPB2	ENSG00000234719	N/A
NPIPB3	ENSG00000169246	N/A
NPIPB4	ENSG00000185864	N/A
NPIPB5	ENSG00000169203	N/A
NPIPB6	ENSG00000198156	N/A
NPIPB7	ENSG00000233232	N/A
NPIPB8	ENSG00000255524	N/A
NPIPB9	ENSG00000196993	N/A
NPPC	ENSG00000163273	N/A
NPTX1	ENSG00000171246	N/A
NPTXR	ENSG00000221890	N/A
NPW	ENSG00000183971	N/A
NR1I3	ENSG00000143257	N/A
NRARP	ENSG00000198435	N/A
NRBP2	ENSG00000185189	N/A
NRG4	ENSG00000169752	N/A
NRGN	ENSG00000154146	N/A
NRSN2	ENSG00000125841	N/A
NRXN2	ENSG00000110076	N/A
NSG1	ENSG00000168824	N/A
NSMF	ENSG00000165802	N/A
NT5DC4	ENSG00000144130	N/A
NT5M	ENSG00000205309	N/A
NTF4	ENSG00000225950	N/A
NTSR1	ENSG00000101188	N/A
NTSR2	ENSG00000169006	N/A
NUDT1	ENSG00000106268	N/A
NUDT10	ENSG00000122824	N/A
NUDT14	ENSG00000183828	N/A
NXNL2	ENSG00000130045	N/A
NXPE1	ENSG00000095110	N/A
NXPE4	ENSG00000137634	N/A
NYX	ENSG00000188937	N/A
OAS2	ENSG00000111335	N/A
OBP2A	ENSG00000122136	N/A
OBP2B	ENSG00000171102	N/A
ODAD1	ENSG00000105479	N/A
ODF3	ENSG00000177947	N/A
OLIG1	ENSG00000184221	N/A
OLIG2	ENSG00000205927	N/A
ONECUT3	ENSG00000205922	N/A
OOSP1	ENSG00000284873	N/A
OOSP2	ENSG00000149507	N/A
OOSP3	ENSG00000285231	N/A
OOSP4A	ENSG00000285010	N/A
OOSP4B	ENSG00000255393	N/A
OPN3	ENSG00000054277	N/A
OPRL1	ENSG00000125510	N/A
OPRPN	ENSG00000171199	N/A
OPTC	ENSG00000188770	N/A
OR10A6	ENSG00000279000	N/A
OR10AC1	ENSG00000176510	N/A
OR10AD1	ENSG00000172640	N/A
OR10C1	ENSG00000206474	N/A
OR10D3	ENSG00000197309	N/A
OR10G4	ENSG00000254737	N/A
OR10G6	ENSG00000198674	N/A
OR10G7	ENSG00000182634	N/A
OR10G8	ENSG00000234560	N/A
OR10G9	ENSG00000236981	N/A
OR10H3	ENSG00000171936	N/A
OR10H4	ENSG00000176231	N/A
OR10J1	ENSG00000196184	N/A
OR10J4	ENSG00000249730	N/A
OR10J5	ENSG00000184155	N/A
OR10K1	ENSG00000173285	N/A
OR10K2	ENSG00000180708	N/A
OR10R2	ENSG00000198965	N/A
OR10S1	ENSG00000196248	N/A
OR10T2	ENSG00000186306	N/A
OR10V1	ENSG00000172289	N/A
OR10W1	ENSG00000172772	N/A
OR10X1	ENSG00000279111	N/A
OR11A1	ENSG00000204694	N/A
OR11H1	ENSG00000130538	N/A
OR11H12	ENSG00000257115	N/A
OR11H2	ENSG00000258453	N/A
OR11H6	ENSG00000176219	N/A
OR11H7	ENSG00000258806	N/A
OR11L1	ENSG00000197591	N/A
OR12D1	ENSG00000251608	N/A
OR12D2	ENSG00000280236	N/A
OR12D3	ENSG00000112462	N/A
OR13A1	ENSG00000256574	N/A
OR13C2	ENSG00000276119	N/A
OR13C4	ENSG00000148136	N/A
OR13C5	ENSG00000277556	N/A
OR13D1	ENSG00000179055	N/A
OR13F1	ENSG00000186881	N/A
OR13G1	ENSG00000197437	N/A
OR14A16	ENSG00000196772	N/A
OR14A2	ENSG00000241128	N/A
OR14C36	ENSG00000177174	N/A
OR14I1	ENSG00000189181	N/A
OR14J1	ENSG00000204695	N/A
OR14K1	ENSG00000153230	N/A
OR14L1P	ENSG00000198452	N/A
OR1B1	ENSG00000280094	N/A
OR1C1	ENSG00000221888	N/A
OR1D4	ENSG00000255095	N/A
OR1D5	ENSG00000262628	N/A
OR1E1	ENSG00000180016	N/A
OR1E2	ENSG00000127780	N/A
OR1F1	ENSG00000168124	N/A
OR1J2	ENSG00000197233	N/A
OR1J4	ENSG00000239590	N/A
OR1K1	ENSG00000165204	N/A
OR1L1	ENSG00000173679	N/A
OR1L3	ENSG00000171481	N/A
OR1L4	ENSG00000136939	N/A
OR1L6	ENSG00000171459	N/A
OR1L8	ENSG00000171496	N/A
OR1M1	ENSG00000170929	N/A
OR1N1	ENSG00000171505	N/A
OR1N2	ENSG00000171501	N/A
OR1Q1	ENSG00000165202	N/A
OR2A1	ENSG00000212807	N/A
OR2A14	ENSG00000221938	N/A
OR2A4	ENSG00000180658	N/A
OR2A42	ENSG00000212807	N/A
OR2A7	ENSG00000243896	N/A
OR2AE1	ENSG00000244623	N/A
OR2AJ1	ENSG00000177275	N/A
OR2AK2	ENSG00000187080	N/A
OR2AP1	ENSG00000179615	N/A
OR2AT4	ENSG00000171561	N/A
OR2B2	ENSG00000168131	N/A
OR2B3	ENSG00000204703	N/A
OR2B6	ENSG00000124657	N/A
OR2B8P	ENSG00000182477	N/A
OR2C1	ENSG00000168158	N/A
OR2C3	ENSG00000196242	N/A
OR2G2	ENSG00000177489	N/A
OR2G3	ENSG00000177476	N/A
OR2G6	ENSG00000188558	N/A
OR2H1	ENSG00000204688	N/A
OR2H2	ENSG00000204657	N/A
OR2I1P	ENSG00000237988	N/A
OR2J1	ENSG00000204702	N/A
OR2J2	ENSG00000204700	N/A
OR2J3	ENSG00000204701	N/A
OR2L13	ENSG00000196071	N/A
OR2L2	ENSG00000203663	N/A
OR2L3	ENSG00000198128	N/A
OR2L5	ENSG00000197454	N/A
OR2L8	ENSG00000279263	N/A
OR2M2	ENSG00000198601	N/A
OR2M3	ENSG00000228198	N/A
OR2M4	ENSG00000171180	N/A
OR2M5	ENSG00000162727	N/A
OR2M7	ENSG00000177186	N/A
OR2S2	ENSG00000278889	N/A
OR2T1	ENSG00000175143	N/A
OR2T10	ENSG00000184022	N/A
OR2T11	ENSG00000279301	N/A
OR2T12	ENSG00000177201	N/A
OR2T2	ENSG00000196240	N/A
OR2T27	ENSG00000187701	N/A
OR2T29	ENSG00000182783	N/A
OR2T3	ENSG00000196539	N/A
OR2T33	ENSG00000177212	N/A
OR2T34	ENSG00000183310	N/A
OR2T35	ENSG00000177151	N/A
OR2T4	ENSG00000196944	N/A
OR2T5	ENSG00000203661	N/A
OR2T6	ENSG00000198104	N/A
OR2T7	ENSG00000227152	N/A
OR2T8	ENSG00000177462	N/A
OR2V1	ENSG00000185372	N/A
OR2V2	ENSG00000182613	N/A
OR2W1	ENSG00000204704	N/A
OR2W3	ENSG00000238243	N/A
OR2Y1	ENSG00000174339	N/A
OR3A3	ENSG00000159961	N/A
OR4A47	ENSG00000237388	N/A
OR4A5	ENSG00000221840	N/A
OR4B1	ENSG00000175619	N/A
OR4C11	ENSG00000172188	N/A
OR4C13	ENSG00000258817	N/A
OR4C16	ENSG00000279514	N/A
OR4C45	ENSG00000260811	N/A
OR4C46	ENSG00000185926	N/A
OR4C6	ENSG00000181903	N/A
OR4D5	ENSG00000171014	N/A
OR4D9	ENSG00000172742	N/A
OR4E1	ENSG00000276240	N/A
OR4F17	ENSG00000176695	N/A
OR4F5	ENSG00000186092	N/A
OR4F6	ENSG00000184140	N/A
OR4K13	ENSG00000176253	N/A
OR4K14	ENSG00000169484	N/A
OR4K15	ENSG00000169488	N/A
OR4K17	ENSG00000176230	N/A
OR4K3	ENSG00000176290	N/A
OR4K5	ENSG00000176281	N/A
OR4N4	ENSG00000183706	N/A
OR4N4C	ENSG00000279408	N/A
OR4P4	ENSG00000181927	N/A
OR4X1	ENSG00000176567	N/A
OR4X2	ENSG00000172208	N/A
OR51F2	ENSG00000176925	N/A
OR51M1	ENSG00000184698	N/A
OR52A1	ENSG00000182070	N/A
OR52A5	ENSG00000171944	N/A
OR52B4	ENSG00000221996	N/A
OR52E1	ENSG00000273085	N/A
OR52K1	ENSG00000196778	N/A
OR52M1	ENSG00000197790	N/A
OR52N1	ENSG00000181001	N/A
OR56B1	ENSG00000181023	N/A
OR5A2	ENSG00000172324	N/A
OR5AC2	ENSG00000196578	N/A
OR5AL1	ENSG00000272987	N/A
OR5AN1	ENSG00000176495	N/A
OR5AU1	ENSG00000169327	N/A
OR5B17	ENSG00000197786	N/A
OR5B2	ENSG00000172365	N/A
OR5B3	ENSG00000172769	N/A
OR5D13	ENSG00000279761	N/A
OR5D16	ENSG00000205029	N/A
OR5I1	ENSG00000167825	N/A
OR5K1	ENSG00000232382	N/A
OR5K2	ENSG00000231861	N/A
OR5K3	ENSG00000206536	N/A
OR5M9	ENSG00000150269	N/A
OR5T2	ENSG00000181718	N/A
OR5V1	ENSG00000243729	N/A
OR5W2	ENSG00000187612	N/A
OR6B2	ENSG00000182083	N/A
OR6B3	ENSG00000178586	N/A
OR6C6	ENSG00000188324	N/A
OR6C65	ENSG00000205328	N/A
OR6C68	ENSG00000205327	N/A
OR6C76	ENSG00000185821	N/A
OR6F1	ENSG00000169214	N/A
OR6J1	ENSG00000255804	N/A
OR6K2	ENSG00000196171	N/A
OR6K3	ENSG00000203757	N/A
OR6M1	ENSG00000196099	N/A
OR6N1	ENSG00000197403	N/A
OR6N2	ENSG00000188340	N/A
OR6P1	ENSG00000186440	N/A
OR6T1	ENSG00000181499	N/A
OR6Y1	ENSG00000197532	N/A
OR7C1	ENSG00000127530	N/A
OR7G1	ENSG00000161807	N/A
OR8B12	ENSG00000170953	N/A
OR8B2	ENSG00000284680	N/A
OR8B3	ENSG00000284609	N/A
OR8D1	ENSG00000196341	N/A
OR8D2	ENSG00000279116	N/A
OR8D4	ENSG00000181518	N/A
OR8G1	ENSG00000197849	N/A
OR8G3P	ENSG00000255425	N/A
OR8G5	ENSG00000255298	N/A
OR8I2	ENSG00000172154	N/A
OR8J2	ENSG00000254658	N/A
OR8S1	ENSG00000284723	N/A
OR8U1	ENSG00000172199	N/A
OR9A4	ENSG00000258083	N/A
OR9G1	ENSG00000174914	N/A
OR9G4	ENSG00000172457	N/A
OR9H1P	ENSG00000228336	N/A
ORAI3	ENSG00000175938	N/A
OSBPL5	ENSG00000021762	N/A
OSCAR	ENSG00000170909	N/A
OSM	ENSG00000099985	N/A
OTOP3	ENSG00000182938	N/A
OTUD7A	ENSG00000169918	N/A
OXCT2	ENSG00000198754	N/A
OXT	ENSG00000101405	N/A
P2RY8	ENSG00000182162	N/A
P3R3URF	ENSG00000250719	N/A
PABIR3	ENSG00000156500	N/A
PABPC1L2A	ENSG00000184388	N/A
PABPC1L2B	ENSG00000184388	N/A
PABPC3	ENSG00000151846	N/A
PABPN1	ENSG00000100836	N/A
PACSIN1	ENSG00000124507	N/A
PAGE1	ENSG00000068985	N/A
PAGE2	ENSG00000234068	N/A
PAGE2B	ENSG00000238269	N/A
PAGE4	ENSG00000101951	N/A
PAGE5	ENSG00000158639	N/A
PANK4	ENSG00000157881	N/A
PANO1	ENSG00000288675	N/A
PARVB	ENSG00000188677	N/A
PARVG	ENSG00000138964	N/A
PASD1	ENSG00000166049	N/A
PATE4	ENSG00000237353	N/A
PAXX	ENSG00000148362	N/A
PBX4	ENSG00000105717	N/A
PCBP4	ENSG00000090097	N/A
PCDHA12	ENSG00000251664	N/A
PCDHA13	ENSG00000239389	N/A
PCDHA3	ENSG00000255408	N/A
PCDHA4	ENSG00000204967	N/A
PCDHA5	ENSG00000204965	N/A
PCDHA6	ENSG00000081842	N/A
PCDHA7	ENSG00000204963	N/A
PCDHA8	ENSG00000204962	N/A
PCDHA9	ENSG00000204961	N/A
PCDHB10	ENSG00000120324	N/A
PCDHB14	ENSG00000120327	N/A
PCDHB2	ENSG00000113205	N/A
PCDHB3	ENSG00000113205	N/A
PCDHB4	ENSG00000081818	N/A
PCDHB6	ENSG00000113211	N/A
PCDHB9	ENSG00000177839	N/A
PCDHGA1	ENSG00000204956	N/A
PCDHGA11	ENSG00000253873	N/A
PCDHGA12	ENSG00000253159	N/A
PCDHGA3	ENSG00000254245	N/A
PCDHGA4	ENSG00000262576	N/A
PCDHGA6	ENSG00000253731	N/A
PCDHGA8	ENSG00000253767	N/A
PCDHGA9	ENSG00000261934	N/A
PCDHGB2	ENSG00000253910	N/A
PCDHGB3	ENSG00000262209	N/A
PCDHGB5	ENSG00000276547	N/A
PCDHGB6	ENSG00000253305	N/A
PCDHGB7	ENSG00000254122	N/A
PCDHGC5	ENSG00000240764	N/A
PCP2	ENSG00000174788	N/A
PCSK9	ENSG00000169174	N/A
PDE6B	ENSG00000133256	N/A
PEDS1-UBE2V1	ENSG00000124208	N/A
PERCC1	ENSG00000284395	N/A
PERM1	ENSG00000187642	N/A
PF4	ENSG00000163737	N/A
PF4V1	ENSG00000109272	N/A
PGA3	ENSG00000229183	N/A
PGA4	ENSG00000229183	N/A
PGA5	ENSG00000256713	N/A
PGBD1	ENSG00000137338	N/A
PGBD2	ENSG00000185220	N/A
PGBD4	ENSG00000182405	N/A
PGC	ENSG00000096088	N/A
PGGHG	ENSG00000142102	N/A
PGLYRP4	ENSG00000163218	N/A
PHF23	ENSG00000040633	N/A
PHGR1	ENSG00000233041	N/A
PHLDA2	ENSG00000181649	N/A
PHLDA3	ENSG00000174307	N/A
PHLDB3	ENSG00000176531	N/A
PHOX2A	ENSG00000165462	N/A
PHPT1	ENSG00000054148	N/A
PIDD1	ENSG00000177595	N/A
PILRA	ENSG00000085514	N/A
PILRB	ENSG00000121716	N/A
PIM3	ENSG00000198355	N/A
PITPNM2	ENSG00000090975	N/A
PIWIL1	ENSG00000125207	N/A
PIWIL3	ENSG00000184571	N/A
PKP1	ENSG00000081277	N/A
PKP3	ENSG00000184363	N/A
PLA2G4C	ENSG00000105499	N/A
PLAAT2	ENSG00000133328	N/A
PLCH2	ENSG00000149527	N/A
PLCXD1	ENSG00000182378	N/A
PLD4	ENSG00000166428	N/A
PLEKHA5	ENSG00000052126	N/A
PLEKHB2	ENSG00000115762	N/A
PLEKHF1	ENSG00000166289	N/A
PLEKHN1	ENSG00000187583	N/A
PLEKHO1	ENSG00000023902	N/A
PLGLB1	ENSG00000125551	N/A
PLGLB2	ENSG00000125551	N/A
PLSCR2	ENSG00000163746	N/A
PLXNB1	ENSG00000164050	N/A
PLXNB2	ENSG00000196576	N/A
PMIS2	ENSG00000283758	N/A
PMPCA	ENSG00000165688	N/A
PNMA8B	ENSG00000204851	N/A
PNMA8C	ENSG00000277531	N/A
PNPLA2	ENSG00000177666	N/A
PNPLA7	ENSG00000130653	N/A
POC1B-GALNT4	ENSG00000259075	N/A
POLR2J2	ENSG00000228049	N/A
POM121L12	ENSG00000221900	N/A
POTEB	ENSG00000230031	N/A
POTEB2	ENSG00000230031	N/A
POTEB3	ENSG00000278522	N/A
POTEC	ENSG00000183206	N/A
POTED	ENSG00000166351	N/A
POTEE	ENSG00000188219	N/A
POTEF	ENSG00000196604	N/A
POTEG	ENSG00000187537	N/A
POTEH	ENSG00000198062	N/A
POTEI	ENSG00000196834	N/A
POTEJ	ENSG00000222038	N/A
POTEM	ENSG00000222036	N/A
PPIAL4A	ENSG00000263353	N/A
PPIAL4C	ENSG00000288867	N/A
PPIAL4D	ENSG00000289549	N/A
PPIAL4E	ENSG00000271567	N/A
PPIAL4F	ENSG00000279782	N/A
PPIAL4G	ENSG00000236334	N/A
PPIAL4H	ENSG00000270339	N/A
PPP1R2C	ENSG00000102055	N/A
PPP1R32	ENSG00000162148	N/A
PPP2R3B	ENSG00000167393	N/A
PPP4R3C	ENSG00000224960	N/A
PPP6R1	ENSG00000105063	N/A
PRAC1	ENSG00000159182	N/A
PRAC2	ENSG00000229637	N/A
PRAP1	ENSG00000165828	N/A
PRB1	ENSG00000251655	N/A
PRB2	ENSG00000121335	N/A
PRB3	ENSG00000197870	N/A
PRB4	ENSG00000230657	N/A
PRDM16	ENSG00000142611	N/A
PRG2	ENSG00000186652	N/A
PRH1	ENSG00000111215	N/A
PRH1-TAS2R14	ENSG00000212127	N/A
PRKAR1B	ENSG00000188191	N/A
PRKCZ	ENSG00000067606	N/A
PRKD2	ENSG00000105287	N/A
PRKX	ENSG00000183943	N/A
PRM1	ENSG00000175646	N/A
PRM2	ENSG00000122304	N/A
PROC	ENSG00000115718	N/A
PRPF6	ENSG00000101161	N/A
PRPS1L1	ENSG00000229937	N/A
PRR18	ENSG00000176381	N/A
PRR20A	ENSG00000204919	N/A
PRR20B	ENSG00000204918	N/A
PRR20C	ENSG00000229665	N/A
PRR20D	ENSG00000227151	N/A
PRR20E	ENSG00000234278	N/A
PRR20G	ENSG00000239620	N/A
PRR23D1	ENSG00000255251	N/A
PRR23D2	ENSG00000255251	N/A
PRR27	ENSG00000187533	N/A
PRR33	ENSG00000283787	N/A
PRR4	ENSG00000111215	N/A
PRR5-ARHGAP8	ENSG00000248405	N/A
PRRT1B	ENSG00000283526	N/A
PRSS41	ENSG00000215148	N/A
PRSS50	ENSG00000283706	N/A
PRSS51	ENSG00000253649	N/A
PRSS56	ENSG00000237412	N/A
PRXL2B	ENSG00000157870	N/A
PRY	ENSG00000169763	N/A
PRY2	ENSG00000169807	N/A
PSAPL1	ENSG00000178597	N/A
PSCA	ENSG00000167653	N/A
PSG1	ENSG00000231924	N/A
PSG11	ENSG00000243130	N/A
PSG2	ENSG00000242221	N/A
PSG3	ENSG00000221826	N/A
PSG4	ENSG00000243137	N/A
PSG5	ENSG00000204941	N/A
PSG6	ENSG00000170848	N/A
PSG7	ENSG00000221878	N/A
PSG8	ENSG00000124467	N/A
PSG9	ENSG00000183668	N/A
PSKH2	ENSG00000147613	N/A
PSORS1C1	ENSG00000204540	N/A
PTCRA	ENSG00000171611	N/A
PTGDR2	ENSG00000183134	N/A
PTGDS	ENSG00000107317	N/A
PTGIR	ENSG00000160013	N/A
PTH2	ENSG00000142538	N/A
PTP4A3	ENSG00000184489	N/A
PTPN7	ENSG00000143851	N/A
PTPRC	ENSG00000081237	N/A
PTTG1IP2	ENSG00000251154	N/A
PUDP	ENSG00000130021	N/A
PURB	ENSG00000146676	N/A
PUSL1	ENSG00000169972	N/A
PVALB	ENSG00000100362	N/A
PVALEF	ENSG00000225180	N/A
PVR	ENSG00000073008	N/A
PXDNL	ENSG00000147485	N/A
PXT1	ENSG00000179165	N/A
PYCR1	ENSG00000183010	N/A
PYDC1	ENSG00000169900	N/A
PYHIN1	ENSG00000163564	N/A
PYY	ENSG00000131096	N/A
QPRT	ENSG00000103485	N/A
RAB40A	ENSG00000172476	N/A
RAB40AL	ENSG00000102128	N/A
RAB41	ENSG00000147127	N/A
RAB6C	ENSG00000222014	N/A
RAB6D	ENSG00000233087	N/A
RAC3	ENSG00000169750	N/A
RADIL	ENSG00000157927	N/A
RAET1E	ENSG00000164520	N/A
RAMP3	ENSG00000122679	N/A
RAN	ENSG00000132341	N/A
RAP2B	ENSG00000181467	N/A
RASGRF1	ENSG00000058335	N/A
RASSF7	ENSG00000099849	N/A
RAX	ENSG00000134438	N/A
RBM14-RBM4	ENSG00000248643	N/A
RBMXL2	ENSG00000170748	N/A
RBMXL3	ENSG00000175718	N/A
RBMY1A1	ENSG00000234414	N/A
RBMY1B	ENSG00000242875	N/A
RBMY1D	ENSG00000244395	N/A
RBMY1E	ENSG00000234414	N/A
RBMY1F	ENSG00000169800	N/A
RBMY1J	ENSG00000226941	N/A
RCAN1	ENSG00000159200	N/A
RDM1	ENSG00000278023	N/A
REELD1	ENSG00000250673	N/A
REG1A	ENSG00000115386	N/A
REG3A	ENSG00000172016	N/A
REG3G	ENSG00000143954	N/A
RESP18	ENSG00000182698	N/A
RETN	ENSG00000104918	N/A
REXO4	ENSG00000148300	N/A
REXO5	ENSG00000005189	N/A
RFC5	ENSG00000111445	N/A
RFLNA	ENSG00000178882	N/A
RFPL1	ENSG00000128250	N/A
RFPL2	ENSG00000128253	N/A
RFPL3	ENSG00000128276	N/A
RFPL4A	ENSG00000223638	N/A
RFPL4AL1	ENSG00000229292	N/A
RGL4	ENSG00000159496	N/A
RGPD1	ENSG00000187627	N/A
RGPD2	ENSG00000185304	N/A
RGPD3	ENSG00000153165	N/A
RGPD4	ENSG00000196862	N/A
RGPD5	ENSG00000015568	N/A
RGPD6	ENSG00000015568	N/A
RGPD8	ENSG00000015568	N/A
RGS19	ENSG00000171700	N/A
RHOV	ENSG00000104140	N/A
RHOXF2	ENSG00000131721	N/A
RHOXF2B	ENSG00000203989	N/A
RHPN1	ENSG00000158106	N/A
RIMBP2	ENSG00000060709	N/A
RIPPLY3	ENSG00000183145	N/A
RMI2	ENSG00000175643	N/A
RNASE7	ENSG00000165799	N/A
RNASE8	ENSG00000173431	N/A
RNASEK	ENSG00000219200	N/A
RNASET2	ENSG00000026297	N/A
RNF113B	ENSG00000139797	N/A
RNF183	ENSG00000165188	N/A
RNF208	ENSG00000212864	N/A
RNF223	ENSG00000237330	N/A
RNF224	ENSG00000233198	N/A
RNF225	ENSG00000269855	N/A
RNF227	ENSG00000179859	N/A
RNF39	ENSG00000204618	N/A
RNH1	ENSG00000023191	N/A
RPL17	ENSG00000265681	N/A
RPL17-C18ORF32	ENSG00000215472	N/A
RPL22	ENSG00000116251	N/A
RPL36	ENSG00000130255	N/A
RPL36A	ENSG00000241343	N/A
RPL36A-HNRNPH2	ENSG00000257529	N/A
RPL39L	ENSG00000163923	N/A
RPL41	ENSG00000229117	N/A
RPLP2	ENSG00000177600	N/A
RPP14	ENSG00000255154	N/A
RPRML	ENSG00000179673	N/A
RPS10	ENSG00000124614	N/A
RPS10-NUDT3	ENSG00000270800	N/A
[truncated: 850 more rows]
