# Supplementary material for: Gene purging and the evolution of Neoave metabolism and longevity
Source: J Biol Chem. 2023 Oct 31;299(12):105409. doi: 10.1016/j.jbc.2023.105409 (PMC10722388; doi:10.1016/j.jbc.2023.105409)
Supplement: Table S2 [file mmc3.xlsx]

## Sheet: HeLa WT SLC 6 & 24 wells
Metabolites in SLC3A2 WT/KO HeLa cells	HeLa wt 24-20 1	HeLa wt 24-20 2	HeLa wt 24-20 3	HeLa wt 24-20 4	HeLa wt 24-20 5	HeLa wt 24-20 6	SLC3A2 24-20 1	SLC3A2 24-20 2	SLC3A2 24-20 3	SLC3A2 24-20 4	SLC3A2 24-20 5	SLC3A2 24-20 6		Ratios
Group	HeLa wt 24-20	HeLa wt 24-20	HeLa wt 24-20	HeLa wt 24-20	HeLa wt 24-20	HeLa wt 24-20	SLC3A2 24-20	SLC3A2 24-20	SLC3A2 24-20	SLC3A2 24-20	SLC3A2 24-20	SLC3A2 24-20
Alanine	1.89328	1.09771	1.3255	1.73977	1.60142	2.21044	1.51226	1.76755	1.54998	1.49291	1.23099	1.4853		0.798750728953985	1.61021001435449	1.16934911932965	0.858106197967198	0.768684518380436	0.671948740199792
Serine	1.32233	0.856815	1.07253	1.47673	1.26706	1.66182	2.08043	2.2885	1.88382	1.99641	1.67852	1.74104		1.57330672964865	2.67093745732306	1.7564186199213	1.35191332814481	1.32473410182429	1.04767213547686
Valine	5.55861	3.8586	4.13725	5.50184	5.32792	6.44946	2.85611	3.26251	2.82478	3.1231	2.40926	2.59324		0.513817785146842	0.845517027889016	0.682766535162608	0.567645903232137	0.452195624931884	0.402086700866733
Threonine	0.713306	0.581877	0.578894	0.641229	0.591169	0.709823	0.784808	0.862163	0.806678	0.881281	0.769924	0.927925		1.10023941531613	1.48169420585691	1.39348114165719	1.37436319642263	1.30237663471749	1.3072619243414
Cysteine	0.0580064	0.0390156	0.0450996	0.0697471	0.0468893	0.068662	0.023959	0.0247845	0.0282122	0.0317567	0.0252422	0.028379		0.413040403635711	0.635247596843536	0.625553288944053	0.455311970963425	0.538334970344523	0.413314763921674
Isoleucine	5.37609	4.50224	4.27107	5.83263	5.24893	7.91409	3.41304	3.6728	3.69135	3.31134	2.7232	2.40074		0.634855761027957	0.815771274635797	0.864268759050624	0.567726253022913	0.518811422394373	0.303350692161339
Leucine	7.06993	5.03744	5.80507	7.51502	6.62946	8.42095	4.59654	5.12221	5.57087	4.99234	4.04572	5.1635		0.650153236954807	1.0168276538666	0.95965699197663	0.664314351263117	0.610262894153127	0.613173214733567
Asparagine	0.0631761	0.0453526	0.0503003	0.0523241	0.0484359	0.0613261	0.0809419	0.0852101	0.0781631	0.0805902	0.0732779	0.0938165		1.28120980286483	1.87883444453325	1.5539295346081	1.54021197852851	1.51288479499158	1.52979755375965
Aspartate	2.98426	2.11901	2.25226	2.38	2.27175	2.92555	3.69471	3.75684	3.69319	3.83576	3.67463	4.11612		1.23806256749435	1.77292470676324	1.63976705158072	1.61166672712895	1.61752932247461	1.40695620156644
Glutamine	2.52215	1.9775	2.07487	2.34691	2.24755	2.42115	3.21704	3.09382	3.05081	3.29642	2.94217	3.35974		1.27551148990736	1.56451178851549	1.47036083808365	1.40458003868069	1.30905344151889	1.38766120160393
Lysine	0.390488	0.277379	0.309549	0.391553	0.394868	0.43476	0.535362	0.647516	0.561121	0.585094	0.470922	0.444542		1.37100760984423	2.33440603337451	1.81270710523624	1.49429304669926	1.19260818225493	1.02249948752168
Glutamate	6.22708	5.74229	5.83657	6.40342	5.98062	5.64987	6.06605	6.24552	5.96019	6.51639	6.00889	6.46224		0.974139567736248	1.08763428571311	1.02117887412393	1.01764126275932	1.00472739534852	1.14378573674004
Methionine	0.662749	0.327485	0.446018	0.414686	0.331197	0.722184	0.27275	0.380691	0.344829	0.442424	0.22494	0.328086		0.411543941465943	1.16246909202245	0.773128055933219	1.06688965824602	0.679172556215755	0.45429735534555
Histidine	0.215743	0.136163	0.176226	0.232425	0.224797	0.302997	0.094976	0.097291	0.0895581	0.0933414	0.0937629	0.109744		0.440228349660642	0.714520337954732	0.508201556863179	0.401597786131193	0.417100853067713	0.362195012878336
Phenylalanine	2.50445	1.73276	1.9827	2.46172	2.03489	3.04547	1.82164	2.14899	1.7488	1.9266	1.60809	1.72868		0.727360749487172	1.24021258911084	0.882028323829844	0.782625100938947	0.790261527728186	0.567623367306765
Arginine	0.290333	0.208632	0.238945	0.292351	0.292184	0.358696	0.443793	0.58058	0.491747	0.492035	0.381667	0.383731		1.52856654958518	2.78279269879828	2.05799531342616	1.68303053920984	1.30625657120891	1.06979548131658
Tyrosine	0.952119	0.721632	0.788148	0.792472	0.849142	0.8997	0.557937	0.60406	0.56984	0.612467	0.578586	0.653857		0.585994393060166	0.837074956823541	0.723011122177324	0.772856254699881	0.681377129424909	0.726749729600923
Tryptophan	2.00361	1.50332	1.73838	1.96298	2.03562	2.75517	1.53408	1.35656	1.0464	1.25585	1.10711	1.34889		0.765656568550335	0.902371829461867	0.601941285011588	0.639767090662988	0.54387098594643	0.489582801307494
Argininosuccinate	0.0182495	0.0149578	0.0175256	0.0225778	0.020191	0.0274199	0.023678	0.0268499	0.0217337	0.0238699	0.014457	0.0171768		1.29746248396048	1.79504265167426	1.24011406413449	1.05722757504976	0.716009852289941	0.626434888529863
Homoserine	2.65646	1.66186	1.98854	2.55571	2.3678	3.2936	2.94243	3.31141	2.85837	2.89665	2.36621	2.63846		1.1076501364167	1.99259129847975	1.43742322581875	1.1334033865752	0.999329361910367	0.801085578332697
Hydroxyproline	0.418534	0.273406	0.271142	0.373972	0.333085	0.510604	0.433496	0.497131	0.406199	0.412497	0.347353	0.397021		1.03574997724496	1.81828814055436	1.49810500213302	1.10301461215073	1.04283556512593	0.777551376968481
Ketoleucine	0.0625306	0.0740178	0.0544764	0.0594237	0.0743154	0.0534106	0.0720512	0.0662882	0.0422997	0.0822473	0.0573974	0.0436403		1.15225567093178	0.895570642073525	0.77647663186415	1.38408316237321	0.772348084374941	0.817072968661496
Cystathionine	1.71891	1.02284	1.2604	1.50929	1.46628	2.09282	0.442306	0.548767	0.436842	0.518794	0.391843	0.451887		0.257318380060183	0.536515012778393	0.346590091979482	0.343732684462694	0.26723601506546	0.215922365379378
Malonyl CoA	0.000489146	0.000289445	0.000405997	0.00024479	0.000637338	0.000177343	0.000385644	0.000900012	0.000572349	0.000830458	0.000379474	0.000947898		0.788402644609176	3.10944048092038	1.40973701776121	3.39253237468851	0.595404636158522	5.34499811100523
Glucose	0.313474	0.315324	0.311177	0.374496	0.340769	0.416328	0.432267	0.344951	0.459802	0.604127	0.447419	0.424625		1.37895778842941	1.09395933638153	1.47762254132317	1.6131740411898	1.31297045689329	1.01992972903244
Glucose-6P	0.328222	0.218165	0.171902	0.261689	0.208404	0.369625	0.434482	0.402845	0.440637	0.477914	0.40256	0.465238		1.32374501632568	1.84651796073302	2.56329825709301	1.82626510061163	1.93162886709181	1.25867625242188
Fructose-6P	0.308336	0.20266	0.157156	0.261702	0.194512	0.357733	0.375639	0.414782	0.396731	0.464401	0.391417	0.420419		1.21827995114483	2.04668420093676	2.52444419291774	1.77454419059401	2.01230345781543	1.17523064570421
Fructose 1,6BP	1.63573	2.19572	1.88552	1.98718	2.35011	1.22001	0.395183	0.372533	0.323668	0.370054	0.218009	0.244501		0.241593496629767	0.169663148372303	0.171659549540547	0.186221026722654	0.0927654465075272	0.200409137881368
DHAP	0.33599	0.550008	0.399528	0.340629	0.485737	0.182314	0.0666715	0.112967	0.0666025	0.067836	0.0516648	0.0558166		0.198433237195932	0.205391059901698	0.166702848528292	0.199149290211381	0.106363631068965	0.306156155293869
2-Phosphoglycerate	0.332802	0.305835	0.289419	0.343452	0.351878	0.304121	0.17905	0.189182	0.162445	0.189956	0.143853	0.154942		0.538008641985714	0.618575062226297	0.561280940180847	0.553078595155868	0.408813522577795	0.509475838576885
PEP	0.031223	0.0409448	0.0344324	0.0342952	0.0379294	0.0328893	0.014861	0.015645	0.0151949	0.0185157	0.0160684	0.0160853		0.475964078961052	0.38210070829313	0.441295949272006	0.539891010891621	0.423639773078553	0.489074675891315
Pyruvate	0.0171783	0.0185114	0.0198215	0.0232601	0.021411	0.0171411	0.0109446	0.0114923	0.0134735	0.018057	0.0125224	0.0129039		0.637118707855537	0.620823595177366	0.679739002953708	0.776307192766885	0.584858238114794	0.75280466051444
Lactate	1.27068	1.37447	1.355	1.42628	1.49386	1.10498	0.741784	0.827028	0.793456	0.923204	0.768856	0.732104		0.583768285382018	0.601707715258101	0.585576340323753	0.647279015538427	0.514675695854048	0.662548738572308
Acetyl CoA	0.00022741	0.000370569	0.000257197	0.000913969	7.39e-05	0.000657136	0.00108752	0.000493798	0.000509067	0.000362664	0.00064178	0.000762294		4.78218196209489	1.33253995882008	1.97928824986295	0.396801204417218	8.68443843031123	1.16002471330136
Co-enzyme A	0.0350096	0.0255183	0.032668	0.0267799	0.0297869	0.0299365	0.0178605	0.0253796	0.0195072	0.0208421	0.0178753	0.0236092		0.510160075604445	0.994564174874209	0.597135042502922	0.778273963446397	0.60010595933823	0.788643768637598
6Phosphogluconate	1.0174	0.899271	0.952996	1.11503	1.06905	0.879602	0.573867	0.578525	0.520665	0.620053	0.511946	0.570762		0.564052591123424	0.643326051519669	0.54634515028974	0.556085517039882	0.478877406092177	0.64888667804056
Xylulose-5P/Ribose-5P	0.0258661	0.0276498	0.0292831	0.031704	0.0283326	0.0236363	0.0246594	0.0312721	0.0244628	0.0273577	0.0238871	0.0253357		0.953348891434997	1.1310050860382	0.83538888699929	0.862907530488465	0.843094192960714	1.07189947588195
UDP-Glucose	1.11275	1.14361	1.15456	1.21951	1.18797	0.991995	0.600254	0.62119	0.560082	0.660839	0.539619	0.558868		0.539432367829733	0.543181916166724	0.485104084738232	0.541890556366625	0.454235602879661	0.563378202809451
GDP- Fucose	0.00508152	0.0049406	0.00490132	0.0058388	0.00556882	0.00517641	0.00210204	0.00222246	0.00285768	0.00270956	0.00196185	0.00260433		0.413664774974722	0.44983742852077	0.583041762397622	0.464060833079143	0.352291984245857	0.503115090871789
GDP-Mannose	0.00388044	0.003673	0.00382894	0.00383309	0.0039046	0.0036676	0.0036586	0.00302012	0.00334081	0.00464386	0.00370268	0.0042476		0.942831711265584	0.822250651919767	0.872516575749353	1.21151659729712	0.948285611842442	1.15814074599193
D-sedoheptulose-7P	0.0216229	0.0239959	0.0246553	0.0240421	0.0293043	0.0162121	0.0115872	0.0127298	0.0112882	0.0110146	0.0111966	0.0122737		0.535878207579015	0.530500334702775	0.457840167207754	0.458138052307579	0.382081663230143	0.757068526317231
Aconitate	0.181481	0.136793	0.152976	0.169211	0.152672	0.167731	0.16029	0.179373	0.167344	0.175481	0.157333	0.197376		0.883230988043612	1.31127745544056	1.09392208867189	1.03705174932	1.03052455768746	1.17673978248536
(Iso)citrate	6.17099	5.75802	5.80709	6.0945	6.2047	6.04605	5.66854	5.95098	5.85784	6.02138	5.57378	6.13273		0.918578491861023	1.033510659791	1.00874026625813	0.988000826710637	0.898316048523327	1.01433550619262
alpha-KG	0.278404	0.27187	0.38314	0.338283	0.360401	0.24404	0.184799	0.207915	0.17729	0.24695	0.189165	0.192384		0.663778522089404	0.764757698465943	0.462727888437898	0.730011122205217	0.524874192388676	0.788332062549143
Succinate	0.182318	0.166875	0.140009	0.192179	0.165338	0.154534	0.19264	0.163499	0.147177	0.2413	0.142754	0.136255		1.05661897927284	0.97976886112025	1.05119333182225	1.25560110109949	0.8634106033164	0.88171708971972
Fumarate	0.337712	0.282292	0.307988	0.349437	0.346568	0.32925	0.292417	0.274858	0.242259	0.315707	0.229993	0.262093		0.865877121937339	0.973664884410822	0.786586955360062	0.903473461243131	0.663629059158924	0.796030333046006
Oxaloacetate	0.00905863	0.00712141	0.00863044	0.00879406	0.00750091	0.0135754	0.00893772	0.00777941	0.0085616	0.00828966	0.0108251	0.00574829		0.986652071382948	1.09239683192086	0.992024046048168	0.942642975518242	1.44317030291387	0.423435454359489
Malate	3.21424	2.54904	3.11041	3.21842	3.16165	3.23997	2.52232	2.67172	2.50894	2.7412	2.41401	2.61548		0.784732690358404	1.04812721757188	0.80662637085184	0.851723231658504	0.763528673375825	0.807255444677797
AMP	0.248421	0.571955	0.475409	0.417723	0.591512	0.11961	0.0291466	0.0322077	0.0279093	0.0277025	0.0233367	0.0279899		0.117327678315968	0.0563116382830156	0.0587058010599661	0.0663176885770037	0.0394526899107381	0.234009767183027
ADP	1.08868	1.33714	1.28371	1.42313	1.40279	0.96255	0.955456	0.725333	0.700914	0.721378	0.812513	0.932093		0.877628711925601	0.542452034953459	0.546008553498019	0.506896668974473	0.579211618377058	0.968358304326912
ATP	5.71217	4.98263	5.00811	5.65866	5.34897	5.56062	5.62607	5.67445	5.43036	5.91784	5.06281	5.72321		0.984926333110455	1.13884639515546	1.08431281182915	1.0458023387959	0.946501785861201	1.02923915352983
GMP	0.0276541	0.0416934	0.0327407	0.0290112	0.0323994	0.0126923	0.0076198	0.00790212	0.00652205	0.00638174	0.0062848	0.00815501		0.27553976684083	0.189529340877485	0.199203108398919	0.219975370862378	0.193979107605554	0.642516565161555
GDP	0.102799	0.154918	0.142012	0.156277	0.176638	0.0969946	0.0764479	0.0602531	0.0588011	0.0609152	0.0634058	0.0797588		0.743660659115011	0.388934514319202	0.414057774544775	0.389789656024216	0.358959453768545	0.822301436717184
GTP	0.519232	0.415611	0.468765	0.511079	0.48063	0.525151	0.458866	0.525637	0.493429	0.535605	0.441063	0.532422		0.883740159290073	1.26473293917138	1.05261402163095	1.047989264388	0.917677073804741	1.01384609840711
CMP	0.0518284	0.0571701	0.05825	0.0579868	0.0615708	0.0421042	0.0322939	0.0371248	0.0357897	0.0381666	0.0350846	0.0359066		0.623093341468904	0.649373456187201	0.614415016293474	0.658195911304651	0.569826373290871	0.852803766618717
CDP	0.0239187	0.0302627	0.030941	0.0335214	0.0319427	0.0220073	0.0189837	0.0119702	0.0129302	0.0129715	0.0145332	0.0185124		0.793677908652139	0.395543870608138	0.417899911101815	0.386960216327384	0.454977916395426	0.841190626021392
CTP	0.662021	0.543429	0.617849	0.665769	0.608878	0.713913	0.501664	0.55342	0.534323	0.587013	0.483902	0.565821		0.757775757087089	1.01838496036167	0.864810927780878	0.881706303948527	0.794742510551511	0.792562641583989
UMP	0.117823	0.222528	0.177638	0.172029	0.226743	0.0620159	0.0223787	0.0267542	0.0233857	0.0290519	0.0201816	0.0197387		0.189935220462204	0.120228421001071	0.131647941784815	0.168878611345032	0.0890062449997736	0.318284165106892
UDP	0.136216	0.16835	0.15995	0.177485	0.17564	0.132511	0.115899	0.0922225	0.0902993	0.0943752	0.105052	0.122984		0.850851817764545	0.54780159949089	0.564545195897169	0.53173575179162	0.598110381447912	0.928103455560887
UTP	2.18366	1.75196	1.88841	2.13893	2.00309	2.19199	1.7707	1.92991	1.71458	1.95222	1.59011	1.78186		0.810888029903109	1.10157134540588	0.907952470709793	0.912710584838306	0.793831704728557	0.812897555165138
dTMP	0.00264976	0.00249858	0.00280073	0.00318536	0.00313487	0.00181672	0.00119225	0.00143019	0.00181263	0.00157933	0.00130512	0.00162585		0.449948014061677	0.572399122701695	0.647197358691457	0.495808317814398	0.416324387502121	0.894939231141838
cAMP	0.00181939	0.00139467	0.00147835	0.00183064	0.0016665	0.00180934	0.00155759	0.00125119	0.00127685	0.00159961	0.00096632	0.00149302		0.856105459638076	0.897121035257136	0.863700747454933	0.873799735392797	0.579848941166022	0.825170987290981
IMP	0.0413027	0.0795953	0.0689172	0.0632905	0.083538	0.0217405	0.00909639	0.0091566	0.00754551	0.00847853	0.00652994	0.0067458		0.220237164680763	0.115039434943315	0.109486551003403	0.133962047569665	0.0781673005600148	0.310286844366986
NAD+	0.630893	0.574617	0.635761	0.631257	0.627175	0.560691	0.382658	0.408574	0.386666	0.436736	0.37183	0.406718		0.60653335748556	0.711036356531203	0.608194091238701	0.691852096816415	0.592863959065527	0.725386585092245
NADH	0.00658831	0.00720525	0.00779454	0.00832956	0.00777081	0.00576297	0.00238719	0.00115006	0.00124574	0.00158644	0.00122606	0.00111523		0.362336610297659	0.159614097892827	0.159822455274158	0.190459394289371	0.157777333951716	0.193516951681842
NADP	0.0426216	0.0409309	0.0422633	0.0334649	0.0384564	0.0392647	0.0311681	0.0333646	0.0336867	0.0425457	0.0296955	0.0371553		0.731273835613295	0.815144486083459	0.797067514348788	1.27135338862847	0.772186140375713	0.946277382940807
NADPH	0.00689349	0.00583474	0.00754563	0.0096955	0.00786606	0.00776203	0.00351749	0.00259998	0.0022713	0.00296216	0.00264104	0.00256043		0.510262797180703	0.445604146339415	0.301009140657345	0.305519522211089	0.335751317337263	0.329866242482155
2`-Deoxyadenosine	0.0376356	0.0245693	0.0285363	0.0352679	0.0331168	0.0432119	0.0346602	0.0376165	0.0331961	0.0381029	0.0251691	0.0263556		0.920941045668355	1.53103710082941	1.16329466364301	1.08038552031596	0.760011821207587	0.609914152897826
Adenosine	0.00285047	0.00318536	0.00257021	0.00342459	0.00420539	0.00192145	0.00157377	0.0015217	0.00167938	0.00142592	0.0011694	0.00172284		0.55210933783505	0.477717582225426	0.65340121881044	0.416376072608899	0.278070734870502	0.896635353509069
Guanosine	0.0207759	0.0506108	0.043868	0.0370486	0.0578695	0.00811267	0.00298341	0.00342338	0.0024237	0.00209631	0.00162065	0.00135059		0.143599473312423	0.0676412498486243	0.0552498717913852	0.0565825317403817	0.0280053085689054	0.166479346503679
Inosine	0.0160483	0.0383982	0.0432205	0.039679	0.0467337	0.013598	0.00515182	0.00648684	0.00434188	0.00332798	0.00171481	0.00205699		0.321020676639256	0.168936069210723	0.100458805725213	0.0838725478410325	0.0366931895763583	0.151271724344047
Xanthosine	0.0042574	0.0032636	0.00318172	0.00575471	0.00431424	0.00397417	0.00168082	0.00235585	0.00249299	0.00355928	0.00193014	0.002013		0.394800631934687	0.721856232381419	0.783533256519583	0.618498346310821	0.447387928065165	0.506520472802531
Adenine	0.0274691	0.0293725	0.0254765	0.0294423	0.0269694	0.023327	0.02597	0.0292615	0.0271941	0.027213	0.0289819	0.0333876		0.945426313400378	0.996220441333565	1.06742224792089	0.9242812948409	1.07462019310828	1.43128617103375
Cytidine	0.0252458	0.0182559	0.0251483	0.0243219	0.0252321	0.0250279	0.014519	0.0187643	0.0147469	0.0154455	0.0114191	0.0135765		0.575107659602752	1.02784950507979	0.586397954537773	0.635045126649538	0.452564133863304	0.542452523926976
Xanthine	0.00973306	0.0127234	0.0187663	0.0195259	0.0143008	0.0146998	0.00428821	0.00380293	0.00614792	0.00656803	0.00808563	0.00622226		0.440581346283282	0.298893759804303	0.327604265691755	0.336374483002081	0.56539828463722	0.423287665921103
Spermidine	0.0634432	0.0556259	0.0548685	0.0662051	0.0613379	0.0855452	0.0825959	0.101054	0.0932373	0.0917434	0.0792678	0.0977549		1.30188751364469	1.81667074210473	1.6992861075117	1.38574569893212	1.29231312075117	1.14272883305105
Spermine	0.10282	0.0951623	0.0890961	0.106125	0.103834	0.125898	0.0871763	0.104485	0.0913111	0.0915488	0.0674287	0.141329		0.847852260130258	1.09796998060986	1.02486107390254	0.862653039098031	0.649387076981513	1.12257158808648
Glucosamine-6P	0.00701579	0.00723694	0.00744467	0.00737809	0.00834081	0.00596515	0.00563543	0.00493088	0.00428053	0.005466	0.00440428	0.00416838		0.803249639313811	0.681348514517391	0.574979089063597	0.740841835873761	0.528039722760739	0.698788630629573
GlcNAc-6P	0.0231246	0.0270675	0.0277631	0.0285376	0.0255193	0.0226602	0.0525858	0.0531447	0.0507279	0.0536713	0.050328	0.0595933		2.27402324089175	1.9634140592506	1.82716847625379	1.8807223034601	1.97215223384888	2.62986576556277
GlcNAc-1P	0.0154871	0.0156714	0.0165403	0.0167141	0.0165489	0.0159046	0.0439282	0.0486639	0.0437878	0.0503335	0.0448353	0.0559432		2.8364279759576	3.10526278510743	2.6473407874142	3.01144453982641	2.70926653870631	3.5174281635854
UDP-GlcNAc	1.07415	0.892206	0.950157	1.01088	1.00497	1.07953	2.16869	2.31787	2.21429	2.47339	2.13755	2.52219		2.01898495763882	2.59791473499378	2.33044680784983	2.4467713474051	2.12697371385267	2.33637137219231
CMP-Neu5Ac	N/A	N/A	N/A	N/A	N/A	N/A	N/A	N/A	N/A	N/A	N/A	-8.64e-05		#NUM!	#NUM!	#NUM!	#NUM!	#NUM!	#NUM!
GlcNAc	0.00140971	0.00112426	0.0012783	0.00141454	0.00128322	0.00113678	0.00180934	0.0024991	0.00172333	0.00198659	0.00182249	0.00249166		1.28348636738956	2.22288616512195	1.34813577062715	1.40440651461745	1.42024496132005	2.19186910338457
Sialic acid (Neu5Ac)	0.498371	0.428746	0.424794	0.460403	0.49573	0.434061	0.678241	0.699136	0.680416	0.689162	0.64054	0.746288		1.36091477089071	1.63065242915239	1.60175566628433	1.49686711779618	1.29211379497102	1.71931692809519
GSH	2.99984	2.60386	2.81517	2.95553	2.7238	2.85374	1.97398	2.01594	1.94523	1.98409	1.99699	2.1579		0.658027185403758	0.774211114788655	0.690980661507426	0.671314213178115	0.733163274673289	0.756166819087556
GSSH	1.16461	1.06641	1.09686	0.947821	1.20564	1.10332	0.577407	0.582242	0.556077	0.716702	0.521176	0.55713		0.495792971552964	0.545982998877041	0.506970898010011	0.756157810419373	0.432282968831092	0.504956617417333
L-Arabinose	0.0066808	0.006329	0.00689169	0.00784649	0.00665012	0.00802097	0.00859292	0.00644158	0.0084177	0.0123037	0.00788945	0.00848724		1.28621065461742	1.01778684292189	1.22142880255589	1.56805117195789	1.18636246345177	1.05813087444536
Glyoxylate	0.0156238	0.0160626	0.0157795	0.0161107	0.0154102	0.0147345	0.0145071	0.0153771	0.0144966	0.0168737	0.0142741	0.0147543		0.928526524539875	0.95732414725835	0.918695675704656	1.04736188632931	0.926275966187298	1.00134263379102
2-Ketobutyrate	0.0104678	0.00691732	0.00847033	0.00918849	0.00989671	0.0134367	0.0132217	0.0137494	0.0117957	0.0135775	0.00998188	0.01095		1.26308460703811	1.98768207562526	1.39259407751458	1.47765992863462	1.00860629615424	0.814927777545
Aminoadipate	0.0673808	0.05698	0.0584186	0.0688775	0.0654799	0.0617227	0.0382979	0.0455886	0.0417016	0.0431545	0.0378932	0.0429609		0.568379548087173	0.800080716039299	0.713841379606188	0.626540442797902	0.578699599247867	0.696031826486339
2,3-Pyridinedicarboxylate	0.0182424	0.0166125	0.0171259	0.0231023	0.0165787	0.0129623	0.0232298	0.0179934	0.0121207	0.0259373	0.0135893	0.0129567		1.27339847173517	1.08312806076642	0.707738875072573	1.12271635054486	0.819683626256682	0.999567282983043
4-Hydroxyphenylpyruvate	0.000275419	0.000386843	N/A	0.000238951	0.00031415	N/A	0.000208188	0.000637099	0.000483912	N/A	0.000328461	0.000301691		0.755895562760739	1.64691877583412	#NUM!	#NUM!	1.04555467133535	#NUM!
N-Acetylglutamate	0.0180174	0.0181097	0.0189604	0.0217597	0.0214729	0.0146497	0.0085654	0.00977302	0.00904274	0.00910826	0.00820991	0.00893764		0.475397096079255	0.539655502584686	0.476926492129985	0.418583145689385	0.382338719400866	0.610088366725837
5-hydroxyindole-3-acetate	0.0119311	0.00886297	0.00981646	0.0133416	0.0120799	0.00822644	0.00759786	0.00752819	0.00625815	0.00703022	0.00509004	0.0070767		0.636809162302809	0.849398045755789	0.637516033021683	0.526938786584955	0.421365906332374	0.86023885194498
gamma-Aminobutyrate	0.00606895	0.0034521	0.00541205	0.00696094	0.00642964	0.00737885	0.00444637	0.00765981	0.00591075	0.00502754	0.00511277	0.00465683		0.732642637476783	2.21888585948942	1.09214619519546	0.722249621135993	0.795187316980308	0.631104233801075
Pyridoxal (VB6)	0.0389267	0.0308789	0.0344607	0.0357102	0.0378848	0.0422153	0.0335166	0.0356852	0.0304625	0.0360808	0.0327192	0.0330088		0.861017120443463	1.15564930458334	0.883976048336516	1.01037860447476	0.863648612489962	0.781914411035126
o-Phosphorylethanolamine	0.0152969	0.0134316	0.0169755	0.0203094	0.0150747	0.0162225	0.00811585	0.0102301	0.00734625	0.00865364	0.00555791	0.00472472		0.530554871684509	0.761642983401935	0.43275545578569	0.426091578509406	0.36869253308849	0.291245014796111
Glycerol-3P	0.0796527	0.0767618	0.0768996	0.0861668	0.0804296	0.0783706	0.0449906	0.049126	0.044631	0.0540173	0.0449481	0.0416076		0.564834448317802	0.639979381928667	0.580380028552278	0.626892522019291	0.558850604598127	0.5309080954983
L-Ascorbic acid	0.0420273	0.0365552	0.0400201	0.0422145	0.0399707	0.039104	0.0294468	0.030383	0.0307588	0.0270512	0.0286251	0.0283749		0.700658621472643	0.831153728218299	0.768584179436445	0.640804234068624	0.716151797789417	0.725625641350744
myo-inositol	0.0130869	0.0136658	0.0175995	0.0155681	0.0162479	0.0112164	0.00739842	0.0102741	0.0103001	0.0129508	0.0100215	0.00931978		0.565330531345167	0.751810558480576	0.585247478897319	0.831876351036736	0.616785266754801	0.830904470576152
Inositol	0.0911119	0.071238	0.0814679	0.0887122	0.0901559	0.0761345	0.0859254	0.0829523	0.0900814	0.123367	0.112545	0.127206		0.943075804570746	1.16443902917188	1.10572922148761	1.39064345364349	1.24833423349584	1.67080523937223
Creatine phosphate	0.0204859	0.0152223	0.0199711	0.0221154	0.0209745	0.0237814	0.0125863	0.0118764	0.0109891	0.0106879	0.00765845	0.00812946		0.614387184576348	0.780192853347684	0.550250987300168	0.483278267662389	0.365130972635673	0.341840775321434
UDP-glucuronate	0.841487	0.790142	0.833115	0.866688	0.827609	0.782265	1.14063	1.18109	1.11337	1.23362	1.02464	1.24227		1.35549223185639	1.49478591227172	1.33639390851918	1.42336890437028	1.23807346612935	1.58804089199812
Taurine	0.458758	0.36411	0.424357	0.49958	0.516145	0.505605	0.323899	0.369717	0.305601	0.33088	0.260151	0.268089		0.706034718007495	1.01539845174143	0.720150793338239	0.662316552742777	0.504026463219357	0.530234067267828
Creatine	4.46204	3.60156	3.96954	4.90778	4.7049	4.91804	3.04174	3.59716	3.19308	3.13607	2.54214	2.77721		0.681691948084791	0.998779247559922	0.804393905251579	0.639000244109907	0.54031796517519	0.564698305675287
1,4-diaminobutane (putrecine)	0.00802673	0.00399142	0.00441082	0.00382892	0.0035348	0.00716538	0.00936106	0.0105255	0.0116317	0.0104762	0.011315	0.00885297		1.16623535799243	2.63703733211472	2.63709291820219	2.73607954211572	3.20101691693057	1.23551950691805
4-guanidinobutyrate	0.153721	0.108515	0.123101	0.1446	0.129729	0.173299	0.105968	0.142333	0.111522	0.106339	0.0982091	0.104032		0.689354680761252	1.31163787934539	0.905932276878932	0.735399295702097	0.757031755241287	0.600301957774556
D-Xylitol	0.00181165	0.00192563	0.00201958	0.00206149	0.00162786	0.00205031	0.00165084	0.00157671	0.0013024	0.00146468	0.00136739	0.00155449		0.911235711935846	0.818799512887956	0.644883973687664	0.710499470042227	0.83999803422295	0.758175962745128
3-Methyl-L-histidine	0.00268554	0.00149402	0.0040395	0.00213493	0.00171306	0.00321095	0.000998738	0.00110903	0.00142386	0.00172816	0.00107925	0.00165022		0.371894803985345	0.7423098573449	0.352484961010026	0.809465683466413	0.630012591495574	0.513935305649894
Thiamine	0.140522	0.092943	0.109618	0.142719	0.138998	0.200776	0.149664	0.174801	0.152787	0.171239	0.124701	0.139493		1.06506057265333	1.88073192852541	1.39381927603988	1.19983552979613	0.897143212831968	0.694768555897393
Glyceraldehyde	0.0109997	0.00917546	0.0100381	0.0116698	0.00867037	0.0102633	0.00861886	0.00894349	0.0121045	0.0149203	0.0129738	0.0105029		0.783554109131743	0.974719294605086	1.20584995004551	1.27853588871648	1.49633642958827	1.02333999264176
Carnitine	0.47051	0.378622	0.367353	0.549937	0.458002	0.546353	0.483453	0.670372	0.416864	0.47259	0.409801	0.433371		1.02750874787201	1.77055517246338	1.13478011844449	0.859353821574745	0.894757598386622	0.793206570054094
Creatinine	0.0427452	0.0303061	0.0372387	0.0497071	0.0624067	0.0565157	0.0292278	0.0380524	0.0287092	0.0334935	0.0237833	0.0327716		0.683768009616046	1.25560065021842	0.770950426369278	0.673817278526246	0.381101128791219	0.579867254562406
Gluconolactone	0.0582661	0.0651359	0.0803584	0.0962499	0.0953964	0.0883611	0.024449	0.0259406	0.0279112	0.0307899	0.0167326	0.0244315		0.419609878086151	0.398253013861823	0.34733380443106	0.319895210672371	0.17540036615442	0.276496681633397
Kynurenine (Trp metabolite)	0.0360185	0.0315298	0.0255083	0.0402069	0.0291952	0.0372514	0.0154866	0.0179215	0.021815	0.0223881	0.0137594	0.0185198		0.429961510915883	0.568397329742407	0.855210908109125	0.556821311652934	0.471289929796358	0.497156656512504

## Sheet: Sheet1
Alanine	0.798750728953985	1.61021001435449	1.16934911932965	0.858106197967198	0.768684518380436	0.671948740199792
Serine	1.57330672964865	2.67093745732306	1.7564186199213	1.35191332814481	1.32473410182429	1.04767213547686
Valine	0.513817785146842	0.845517027889016	0.682766535162608	0.567645903232137	0.452195624931884	0.402086700866733
Threonine	1.10023941531613	1.48169420585691	1.39348114165719	1.37436319642263	1.30237663471749	1.3072619243414
Cysteine	0.413040403635711	0.635247596843536	0.625553288944053	0.455311970963425	0.538334970344523	0.413314763921674
Isoleucine	0.634855761027957	0.815771274635797	0.864268759050624	0.567726253022913	0.518811422394373	0.303350692161339
Leucine	0.650153236954807	1.0168276538666	0.95965699197663	0.664314351263117	0.610262894153127	0.613173214733567
Asparagine	1.28120980286483	1.87883444453325	1.5539295346081	1.54021197852851	1.51288479499158	1.52979755375965
Aspartate	1.23806256749435	1.77292470676324	1.63976705158072	1.61166672712895	1.61752932247461	1.40695620156644
Glutamine	1.27551148990736	1.56451178851549	1.47036083808365	1.40458003868069	1.30905344151889	1.38766120160393
Lysine	1.37100760984423	2.33440603337451	1.81270710523624	1.49429304669926	1.19260818225493	1.02249948752168
Glutamate	0.974139567736248	1.08763428571311	1.02117887412393	1.01764126275932	1.00472739534852	1.14378573674004
Methionine	0.411543941465943	1.16246909202245	0.773128055933219	1.06688965824602	0.679172556215755	0.45429735534555
Histidine	0.440228349660642	0.714520337954732	0.508201556863179	0.401597786131193	0.417100853067713	0.362195012878336
Phenylalanine	0.727360749487172	1.24021258911084	0.882028323829844	0.782625100938947	0.790261527728186	0.567623367306765
Arginine	1.52856654958518	2.78279269879828	2.05799531342616	1.68303053920984	1.30625657120891	1.06979548131658
Tyrosine	0.585994393060166	0.837074956823541	0.723011122177324	0.772856254699881	0.681377129424909	0.726749729600923
Tryptophan	0.765656568550335	0.902371829461867	0.601941285011588	0.639767090662988	0.54387098594643	0.489582801307494
Argininosuccinate	1.29746248396048	1.79504265167426	1.24011406413449	1.05722757504976	0.716009852289941	0.626434888529863
Homoserine	1.1076501364167	1.99259129847975	1.43742322581875	1.1334033865752	0.999329361910367	0.801085578332697
Hydroxyproline	1.03574997724496	1.81828814055436	1.49810500213302	1.10301461215073	1.04283556512593	0.777551376968481
Ketoleucine	1.15225567093178	0.895570642073525	0.77647663186415	1.38408316237321	0.772348084374941	0.817072968661496
Cystathionine	0.257318380060183	0.536515012778393	0.346590091979482	0.343732684462694	0.26723601506546	0.215922365379378
Malonyl CoA	0.788402644609176	3.10944048092038	1.40973701776121	3.39253237468851	0.595404636158522	5.34499811100523
Glucose	1.37895778842941	1.09395933638153	1.47762254132317	1.6131740411898	1.31297045689329	1.01992972903244
Glucose-6P	1.32374501632568	1.84651796073302	2.56329825709301	1.82626510061163	1.93162886709181	1.25867625242188
Fructose-6P	1.21827995114483	2.04668420093676	2.52444419291774	1.77454419059401	2.01230345781543	1.17523064570421
Fructose 1,6BP	0.241593496629767	0.169663148372303	0.171659549540547	0.186221026722654	0.0927654465075272	0.200409137881368
DHAP	0.198433237195932	0.205391059901698	0.166702848528292	0.199149290211381	0.106363631068965	0.306156155293869
2-Phosphoglycerate	0.538008641985714	0.618575062226297	0.561280940180847	0.553078595155868	0.408813522577795	0.509475838576885
PEP	0.475964078961052	0.38210070829313	0.441295949272006	0.539891010891621	0.423639773078553	0.489074675891315
Pyruvate	0.637118707855537	0.620823595177366	0.679739002953708	0.776307192766885	0.584858238114794	0.75280466051444
Lactate	0.583768285382018	0.601707715258101	0.585576340323753	0.647279015538427	0.514675695854048	0.662548738572308
Acetyl CoA	4.78218196209489	1.33253995882008	1.97928824986295	0.396801204417218	8.68443843031123	1.16002471330136
Co-enzyme A	0.510160075604445	0.994564174874209	0.597135042502922	0.778273963446397	0.60010595933823	0.788643768637598
6Phosphogluconate	0.564052591123424	0.643326051519669	0.54634515028974	0.556085517039882	0.478877406092177	0.64888667804056
Xylulose-5P/Ribose-5P	0.953348891434997	1.1310050860382	0.83538888699929	0.862907530488465	0.843094192960714	1.07189947588195
UDP-Glucose	0.539432367829733	0.543181916166724	0.485104084738232	0.541890556366625	0.454235602879661	0.563378202809451
GDP- Fucose	0.413664774974722	0.44983742852077	0.583041762397622	0.464060833079143	0.352291984245857	0.503115090871789
GDP-Mannose	0.942831711265584	0.822250651919767	0.872516575749353	1.21151659729712	0.948285611842442	1.15814074599193
D-sedoheptulose-7P	0.535878207579015	0.530500334702775	0.457840167207754	0.458138052307579	0.382081663230143	0.757068526317231
Aconitate	0.883230988043612	1.31127745544056	1.09392208867189	1.03705174932	1.03052455768746	1.17673978248536
(Iso)citrate	0.918578491861023	1.033510659791	1.00874026625813	0.988000826710637	0.898316048523327	1.01433550619262
alpha-KG	0.663778522089404	0.764757698465943	0.462727888437898	0.730011122205217	0.524874192388676	0.788332062549143
Succinate	1.05661897927284	0.97976886112025	1.05119333182225	1.25560110109949	0.8634106033164	0.88171708971972
Fumarate	0.865877121937339	0.973664884410822	0.786586955360062	0.903473461243131	0.663629059158924	0.796030333046006
Oxaloacetate	0.986652071382948	1.09239683192086	0.992024046048168	0.942642975518242	1.44317030291387	0.423435454359489
Malate	0.784732690358404	1.04812721757188	0.80662637085184	0.851723231658504	0.763528673375825	0.807255444677797
AMP	0.117327678315968	0.0563116382830156	0.0587058010599661	0.0663176885770037	0.0394526899107381	0.234009767183027
ADP	0.877628711925601	0.542452034953459	0.546008553498019	0.506896668974473	0.579211618377058	0.968358304326912
ATP	0.984926333110455	1.13884639515546	1.08431281182915	1.0458023387959	0.946501785861201	1.02923915352983
GMP	0.27553976684083	0.189529340877485	0.199203108398919	0.219975370862378	0.193979107605554	0.642516565161555
GDP	0.743660659115011	0.388934514319202	0.414057774544775	0.389789656024216	0.358959453768545	0.822301436717184
GTP	0.883740159290073	1.26473293917138	1.05261402163095	1.047989264388	0.917677073804741	1.01384609840711
CMP	0.623093341468904	0.649373456187201	0.614415016293474	0.658195911304651	0.569826373290871	0.852803766618717
CDP	0.793677908652139	0.395543870608138	0.417899911101815	0.386960216327384	0.454977916395426	0.841190626021392
CTP	0.757775757087089	1.01838496036167	0.864810927780878	0.881706303948527	0.794742510551511	0.792562641583989
UMP	0.189935220462204	0.120228421001071	0.131647941784815	0.168878611345032	0.0890062449997736	0.318284165106892
UDP	0.850851817764545	0.54780159949089	0.564545195897169	0.53173575179162	0.598110381447912	0.928103455560887
UTP	0.810888029903109	1.10157134540588	0.907952470709793	0.912710584838306	0.793831704728557	0.812897555165138
dTMP	0.449948014061677	0.572399122701695	0.647197358691457	0.495808317814398	0.416324387502121	0.894939231141838
cAMP	0.856105459638076	0.897121035257136	0.863700747454933	0.873799735392797	0.579848941166022	0.825170987290981
IMP	0.220237164680763	0.115039434943315	0.109486551003403	0.133962047569665	0.0781673005600148	0.310286844366986
NAD+	0.60653335748556	0.711036356531203	0.608194091238701	0.691852096816415	0.592863959065527	0.725386585092245
NADH	0.362336610297659	0.159614097892827	0.159822455274158	0.190459394289371	0.157777333951716	0.193516951681842
NADP	0.731273835613295	0.815144486083459	0.797067514348788	1.27135338862847	0.772186140375713	0.946277382940807
NADPH	0.510262797180703	0.445604146339415	0.301009140657345	0.305519522211089	0.335751317337263	0.329866242482155
2`-Deoxyadenosine	0.920941045668355	1.53103710082941	1.16329466364301	1.08038552031596	0.760011821207587	0.609914152897826
Adenosine	0.55210933783505	0.477717582225426	0.65340121881044	0.416376072608899	0.278070734870502	0.896635353509069
Guanosine	0.143599473312423	0.0676412498486243	0.0552498717913852	0.0565825317403817	0.0280053085689054	0.166479346503679
Inosine	0.321020676639256	0.168936069210723	0.100458805725213	0.0838725478410325	0.0366931895763583	0.151271724344047
Xanthosine	0.394800631934687	0.721856232381419	0.783533256519583	0.618498346310821	0.447387928065165	0.506520472802531
Adenine	0.945426313400378	0.996220441333565	1.06742224792089	0.9242812948409	1.07462019310828	1.43128617103375
Cytidine	0.575107659602752	1.02784950507979	0.586397954537773	0.635045126649538	0.452564133863304	0.542452523926976
Xanthine	0.440581346283282	0.298893759804303	0.327604265691755	0.336374483002081	0.56539828463722	0.423287665921103
Spermidine	1.30188751364469	1.81667074210473	1.6992861075117	1.38574569893212	1.29231312075117	1.14272883305105
Spermine	0.847852260130258	1.09796998060986	1.02486107390254	0.862653039098031	0.649387076981513	1.12257158808648
Glucosamine-6P	0.803249639313811	0.681348514517391	0.574979089063597	0.740841835873761	0.528039722760739	0.698788630629573
GlcNAc-6P	2.27402324089175	1.9634140592506	1.82716847625379	1.8807223034601	1.97215223384888	2.62986576556277
GlcNAc-1P	2.8364279759576	3.10526278510743	2.6473407874142	3.01144453982641	2.70926653870631	3.5174281635854
UDP-GlcNAc	2.01898495763882	2.59791473499378	2.33044680784983	2.4467713474051	2.12697371385267	2.33637137219231
CMP-Neu5Ac	#NUM!	#NUM!	#NUM!	#NUM!	#NUM!	#NUM!
GlcNAc	1.28348636738956	2.22288616512195	1.34813577062715	1.40440651461745	1.42024496132005	2.19186910338457
Sialic acid (Neu5Ac)	1.36091477089071	1.63065242915239	1.60175566628433	1.49686711779618	1.29211379497102	1.71931692809519
GSH	0.658027185403758	0.774211114788655	0.690980661507426	0.671314213178115	0.733163274673289	0.756166819087556
GSSH	0.495792971552964	0.545982998877041	0.506970898010011	0.756157810419373	0.432282968831092	0.504956617417333
L-Arabinose	1.28621065461742	1.01778684292189	1.22142880255589	1.56805117195789	1.18636246345177	1.05813087444536
Glyoxylate	0.928526524539875	0.95732414725835	0.918695675704656	1.04736188632931	0.926275966187298	1.00134263379102
2-Ketobutyrate	1.26308460703811	1.98768207562526	1.39259407751458	1.47765992863462	1.00860629615424	0.814927777545
Aminoadipate	0.568379548087173	0.800080716039299	0.713841379606188	0.626540442797902	0.578699599247867	0.696031826486339
2,3-Pyridinedicarboxylate	1.27339847173517	1.08312806076642	0.707738875072573	1.12271635054486	0.819683626256682	0.999567282983043
4-Hydroxyphenylpyruvate	0.755895562760739	1.64691877583412	#NUM!	#NUM!	1.04555467133535	#NUM!
N-Acetylglutamate	0.475397096079255	0.539655502584686	0.476926492129985	0.418583145689385	0.382338719400866	0.610088366725837
5-hydroxyindole-3-acetate	0.636809162302809	0.849398045755789	0.637516033021683	0.526938786584955	0.421365906332374	0.86023885194498
gamma-Aminobutyrate	0.732642637476783	2.21888585948942	1.09214619519546	0.722249621135993	0.795187316980308	0.631104233801075
Pyridoxal (VB6)	0.861017120443463	1.15564930458334	0.883976048336516	1.01037860447476	0.863648612489962	0.781914411035126
o-Phosphorylethanolamine	0.530554871684509	0.761642983401935	0.43275545578569	0.426091578509406	0.36869253308849	0.291245014796111
Glycerol-3P	0.564834448317802	0.639979381928667	0.580380028552278	0.626892522019291	0.558850604598127	0.5309080954983
L-Ascorbic acid	0.700658621472643	0.831153728218299	0.768584179436445	0.640804234068624	0.716151797789417	0.725625641350744
myo-inositol	0.565330531345167	0.751810558480576	0.585247478897319	0.831876351036736	0.616785266754801	0.830904470576152
Inositol	0.943075804570746	1.16443902917188	1.10572922148761	1.39064345364349	1.24833423349584	1.67080523937223
Creatine phosphate	0.614387184576348	0.780192853347684	0.550250987300168	0.483278267662389	0.365130972635673	0.341840775321434
UDP-glucuronate	1.35549223185639	1.49478591227172	1.33639390851918	1.42336890437028	1.23807346612935	1.58804089199812
Taurine	0.706034718007495	1.01539845174143	0.720150793338239	0.662316552742777	0.504026463219357	0.530234067267828
Creatine	0.681691948084791	0.998779247559922	0.804393905251579	0.639000244109907	0.54031796517519	0.564698305675287
1,4-diaminobutane (putrecine)	1.16623535799243	2.63703733211472	2.63709291820219	2.73607954211572	3.20101691693057	1.23551950691805
4-guanidinobutyrate	0.689354680761252	1.31163787934539	0.905932276878932	0.735399295702097	0.757031755241287	0.600301957774556
D-Xylitol	0.911235711935846	0.818799512887956	0.644883973687664	0.710499470042227	0.83999803422295	0.758175962745128
3-Methyl-L-histidine	0.371894803985345	0.7423098573449	0.352484961010026	0.809465683466413	0.630012591495574	0.513935305649894
Thiamine	1.06506057265333	1.88073192852541	1.39381927603988	1.19983552979613	0.897143212831968	0.694768555897393
Glyceraldehyde	0.783554109131743	0.974719294605086	1.20584995004551	1.27853588871648	1.49633642958827	1.02333999264176
Carnitine	1.02750874787201	1.77055517246338	1.13478011844449	0.859353821574745	0.894757598386622	0.793206570054094
Creatinine	0.683768009616046	1.25560065021842	0.770950426369278	0.673817278526246	0.381101128791219	0.579867254562406
Gluconolactone	0.419609878086151	0.398253013861823	0.34733380443106	0.319895210672371	0.17540036615442	0.276496681633397
Kynurenine (Trp metabolite)	0.429961510915883	0.568397329742407	0.855210908109125	0.556821311652934	0.471289929796358	0.497156656512504

## Sheet: Sheet2
Alanine	Serine	Valine	Threonine	Cysteine	Isoleucine	Leucine	Asparagine	Aspartate	Glutamine	Lysine	Glutamate	Methionine	Histidine	Phenylalanine	Arginine	Tyrosine	Tryptophan	Argininosuccinate	Homoserine	Hydroxyproline	Ketoleucine	Cystathionine	Malonyl CoA	Glucose	Glucose-6P	Fructose-6P	Fructose 1,6BP	DHAP	2-Phosphoglycerate	PEP	Pyruvate	Lactate	Acetyl CoA	Co-enzyme A	6Phosphogluconate	Xylulose-5P/Ribose-5P	UDP-Glucose	GDP- Fucose	GDP-Mannose	D-sedoheptulose-7P	Aconitate	(Iso)citrate	alpha-KG	Succinate	Fumarate	Oxaloacetate	Malate	AMP	ADP
0.798750728953985	1.57330672964865	0.513817785146842	1.10023941531613	0.413040403635711	0.634855761027957	0.650153236954807	1.28120980286483	1.23806256749435	1.27551148990736	1.37100760984423	0.974139567736248	0.411543941465943	0.440228349660642	0.727360749487172	1.52856654958518	0.585994393060166	0.765656568550335	1.29746248396048	1.1076501364167	1.03574997724496	1.15225567093178	0.257318380060183	0.788402644609176	1.37895778842941	1.32374501632568	1.21827995114483	0.241593496629767	0.198433237195932	0.538008641985714	0.475964078961052	0.637118707855537	0.583768285382018	4.78218196209489	0.510160075604445	0.564052591123424	0.953348891434997	0.539432367829733	0.413664774974722	0.942831711265584	0.535878207579015	0.883230988043612	0.918578491861023	0.663778522089404	1.05661897927284	0.865877121937339	0.986652071382948	0.784732690358404	0.117327678315968	0.877628711925601
1.61021001435449	2.67093745732306	0.845517027889016	1.48169420585691	0.635247596843536	0.815771274635797	1.0168276538666	1.87883444453325	1.77292470676324	1.56451178851549	2.33440603337451	1.08763428571311	1.16246909202245	0.714520337954732	1.24021258911084	2.78279269879828	0.837074956823541	0.902371829461867	1.79504265167426	1.99259129847975	1.81828814055436	0.895570642073525	0.536515012778393	3.10944048092038	1.09395933638153	1.84651796073302	2.04668420093676	0.169663148372303	0.205391059901698	0.618575062226297	0.38210070829313	0.620823595177366	0.601707715258101	1.33253995882008	0.994564174874209	0.643326051519669	1.1310050860382	0.543181916166724	0.44983742852077	0.822250651919767	0.530500334702775	1.31127745544056	1.033510659791	0.764757698465943	0.97976886112025	0.973664884410822	1.09239683192086	1.04812721757188	0.0563116382830156	0.542452034953459
1.16934911932965	1.7564186199213	0.682766535162608	1.39348114165719	0.625553288944053	0.864268759050624	0.95965699197663	1.5539295346081	1.63976705158072	1.47036083808365	1.81270710523624	1.02117887412393	0.773128055933219	0.508201556863179	0.882028323829844	2.05799531342616	0.723011122177324	0.601941285011588	1.24011406413449	1.43742322581875	1.49810500213302	0.77647663186415	0.346590091979482	1.40973701776121	1.47762254132317	2.56329825709301	2.52444419291774	0.171659549540547	0.166702848528292	0.561280940180847	0.441295949272006	0.679739002953708	0.585576340323753	1.97928824986295	0.597135042502922	0.54634515028974	0.83538888699929	0.485104084738232	0.583041762397622	0.872516575749353	0.457840167207754	1.09392208867189	1.00874026625813	0.462727888437898	1.05119333182225	0.786586955360062	0.992024046048168	0.80662637085184	0.0587058010599661	0.546008553498019
0.858106197967198	1.35191332814481	0.567645903232137	1.37436319642263	0.455311970963425	0.567726253022913	0.664314351263117	1.54021197852851	1.61166672712895	1.40458003868069	1.49429304669926	1.01764126275932	1.06688965824602	0.401597786131193	0.782625100938947	1.68303053920984	0.772856254699881	0.639767090662988	1.05722757504976	1.1334033865752	1.10301461215073	1.38408316237321	0.343732684462694	3.39253237468851	1.6131740411898	1.82626510061163	1.77454419059401	0.186221026722654	0.199149290211381	0.553078595155868	0.539891010891621	0.776307192766885	0.647279015538427	0.396801204417218	0.778273963446397	0.556085517039882	0.862907530488465	0.541890556366625	0.464060833079143	1.21151659729712	0.458138052307579	1.03705174932	0.988000826710637	0.730011122205217	1.25560110109949	0.903473461243131	0.942642975518242	0.851723231658504	0.0663176885770037	0.506896668974473
0.768684518380436	1.32473410182429	0.452195624931884	1.30237663471749	0.538334970344523	0.518811422394373	0.610262894153127	1.51288479499158	1.61752932247461	1.30905344151889	1.19260818225493	1.00472739534852	0.679172556215755	0.417100853067713	0.790261527728186	1.30625657120891	0.681377129424909	0.54387098594643	0.716009852289941	0.999329361910367	1.04283556512593	0.772348084374941	0.26723601506546	0.595404636158522	1.31297045689329	1.93162886709181	2.01230345781543	0.0927654465075272	0.106363631068965	0.408813522577795	0.423639773078553	0.584858238114794	0.514675695854048	8.68443843031123	0.60010595933823	0.478877406092177	0.843094192960714	0.454235602879661	0.352291984245857	0.948285611842442	0.382081663230143	1.03052455768746	0.898316048523327	0.524874192388676	0.8634106033164	0.663629059158924	1.44317030291387	0.763528673375825	0.0394526899107381	0.579211618377058
0.671948740199792	1.04767213547686	0.402086700866733	1.3072619243414	0.413314763921674	0.303350692161339	0.613173214733567	1.52979755375965	1.40695620156644	1.38766120160393	1.02249948752168	1.14378573674004	0.45429735534555	0.362195012878336	0.567623367306765	1.06979548131658	0.726749729600923	0.489582801307494	0.626434888529863	0.801085578332697	0.777551376968481	0.817072968661496	0.215922365379378	5.34499811100523	1.01992972903244	1.25867625242188	1.17523064570421	0.200409137881368	0.306156155293869	0.509475838576885	0.489074675891315	0.75280466051444	0.662548738572308	1.16002471330136	0.788643768637598	0.64888667804056	1.07189947588195	0.563378202809451	0.503115090871789	1.15814074599193	0.757068526317231	1.17673978248536	1.01433550619262	0.788332062549143	0.88171708971972	0.796030333046006	0.423435454359489	0.807255444677797	0.234009767183027	0.968358304326912
[truncated: 65 more columns]
